# Supplementary material for: Identification of microRNAs responsive to arbuscular mycorrhizal fungi in Panicum virgatum (switchgrass)
Source: BMC Genomics. 2022 Oct 5;23:688. doi: 10.1186/s12864-022-08797-x (PMC9535954; doi:10.1186/s12864-022-08797-x)
Supplement: Supplementary file 1 — Additional file 1: Supplemental Table S1. sRNA sequencing summary. Supplemental Table S2. miRNA prediction results separated by accession. Supplemental Table S3. miRNA precursor distribution across the switchgrass genome ordered by chromosome. Supplemental Table S4. miRNA precursor distribution across the switchgrass genome ordered by miRNA. Supplemental Table S5. AM-responsive miRNAs. Supplemental Table S6. Degradome validation summary. Supplemental Table S7. DEseq2 results for top 50 most differentially expressed miRNAs. [file 12864_2022_8797_MOESM1_ESM.xlsx]

## Sheet: Supplemental Table S1
Supplemental Table S1. sRNA sequencing summary
	No. of raw reads	No. of trimmed reads	No. of rRNA* reads	No. of tRNA* reads	No. of snRNA* reads	No. of snoRNA* reads	No. of miRNA* reads	No. of reads mapped to pv5*	No. of cleaned reads**
304_AM_1	5047966	3702414	1471197	195767	13644	4166	39472	1588846	739163
304_AM_2	5495629	3313340	1166818	141635	8672	5313	69109	1644129	871909
304_AM_3	5673725	3576572	1193839	148958	8805	3323	37132	1648102	893150
304_AM_4	4424864	2557640	1100505	97903	5964	3244	47140	1346668	584455
304_AM_total	20642184	13149966	4932359	584263	37085	16046	192853	6227745	3088677
304_control_1	4881416	2970269	1363074	181222	9045	4246	39002	1421137	587953
304_control_2	6493513	3922173	1628836	125062	7593	4200	76734	2201563	937997
304_control_3	5743521	3322124	1625994	191182	7916	3864	44214	2005006	704611
304_control_4	5202531	2364574	1065262	105224	6747	3763	48370	1416367	575212
304_control_total	22320981	12579140	5683166	602690	31301	16073	208320	7044073	2805773
304_total	42963165	25729106	10615525	1186953	68386	32119	401173	13271818	5894450
346_AM_1	2374036	1217334	597333	43727	3059	1594	16825	600937	187896
346_AM_2	4973860	3648248	1429154	122455	9128	4048	60026	1567307	717542
346_AM_3	6205374	3669874	1534623	165064	8551	5001	54058	1847764	780932
346_AM_4	3582320	2271044	1008480	80208	7077	3176	31669	1060886	417176
346_AM_total	17135590	10806500	4569590	411454	27815	13819	162578	5076894	2103546
346_control_1	4171647	2582422	932510	111800	5924	3639	52087	1349097	729378
346_control_2	5778229	3466160	1283664	162754	9501	4888	60483	1923672	965450
346_control_3	7055552	3919522	2064960	188364	9280	5245	58258	2381528	740155
346_control_4	5309383	2899884	1237545	100977	5996	4549	67246	1786326	793968
346_control_total	22314811	12867988	5518679	563895	30701	18321	238074	7440623	3228951
346_total	39450401	23674488	10088269	975349	58516	32140	400652	12517517	5332497
Alamo_AM_1	3074821	815687	405735	19257	834	1025	13841	325092	85709
Alamo_AM_2	4350819	1579514	898856	53357	2466	3859	23208	893261	207365
Alamo_AM_3	3577794	1187495	653231	31370	1700	3178	18195	546113	149559
Alamo_AM_4	4408361	1797332	926781	58967	2349	1798	22183	598116	137724
Alamo_AM_5	4698938	1948567	1073905	77254	3165	3539	20880	895108	194684
Alamo_AM_total	20110733	7328595	3958508	240205	10514	13399	98307	3257690	775041
Alamo_control_1	2631244	149979	100929	4834	360	327	3186	84844	14672
Alamo_control_2	4268950	1113536	469907	48983	2024	2524	55670	623997	275914
Alamo_control_3	3866809	1694434	944039	53256	3059	2634	57763	970296	292078
Alamo_control_4	4968509	2530565	1088941	72390	2598	6218	101230	1720937	737758
Alamo_control_5	3303479	912206	389028	37782	2762	2146	44403	558704	237491
Alamo_control_total	19038991	6400720	2992844	217245	10803	13849	262252	3958778	1557913
Alamo_total	39149724	13729315	6951352	457450	21317	27248	360559	7216468	2332954
Dacotah_AM_1	1912499	435875	170469	9522	483	509	7792	105602	39954
Dacotah_AM_2	3771614	1524735	661103	40222	1987	1493	20858	454950	149652
Dacotah_AM_3	3193750	1904386	768810	36772	1656	2044	24601	541868	193479
Dacotah_AM_4	3682585	1485679	543440	22547	1397	2489	36848	498649	245798
Dacotah_AM_5	3237948	143305	73293	3273	141	224	2595	45614	12106
Dacotah AM_total	15798396	5493980	2217115	112336	5664	6759	92694	1646683	640989
Dacotah_control_1	2818449	1377909	540048	54123	2288	2600	43696	710301	330033
Dacotah_control_2	2359533	1240957	505339	38049	1981	2676	35727	731910	304693
Dacotah_control_3	3457629	1549790	433905	39107	1913	2364	90341	841857	499769
Dacotah_control_4	2376085	1087106	457712	30814	1073	1865	42336	721226	302692
Dacotah_control_5	4110706	2569572	1188976	60060	3337	3671	89876	1556075	533174
Dacotah_AM_total	15122402	7825334	3125980	222153	10592	13176	301976	4561369	1970361
Dacotah_total	30920798	13319314	5343095	334489	16256	19935	394670	6208052	2611350
* subset of trimmed reads
** result of removing rRNA, tRNA, snRNA and snoRNA from reads that mapped to the switchgrass reference genome version 5.1

## Sheet: Supplemental Table S2
Supplemental Table S2. miRNA prediction results separated by accession
F1_304H
Pv Name	mature_seq	family	chromosome	strand	mature_coordinates	precursor_coordinates	precursor_seq
Pv1_miR11341	TCGTGTCGCAAAATAGCCTAGG	miR11341	Chr01K	+	50754762..50754783	50754655..50754783	TATGCTATTTTGCGAGATGAATCTAGCGAGGTATAGTAATCTATAATTAGTGAATGATTACTGTAGTATCACTGTAACAAATTATGGATTAATTAGACTCATTAGATTCGTGTCGCAAAATAGCCTAGG
Pv11_miR1432	TCAGGAGAGATGACACCGACG	miR1432	Chr02N	-	63355285..63355305	63355211..63355305	TCAGGAGAGATGACACCGACGTCGGACGGGTCGACCGAGATGTGCATCTGCTGCGTCGCTCGATCCGTCTGAAGCCGGTGTCATTTCCCCTGAAC
Pv3_miR156	CTGACAGAAGAGAGTGAGCAC	miR156	Chr02K	+	45017597..45017617	45017597..45017718	CTGACAGAAGAGAGTGAGCACGCAGCGGCCAGACTGCATCTGAAATTCTGAATACGCGGGGGTGGATGGATGCAGGCCTAGACGCAGCTGCTGTTGCGTGCTCACTTCTCTCTCTGTCAGCT
Pv3_miR156	CTGACAGAAGAGAGTGAGCAC	miR156	Chr02N	+	45193004..45193024	45193004..45193121	CTGACAGAAGAGAGTGAGCACACAGCGGGCCAGACTGCATCTGAATACGGCTGCTTCAAAGACGACGGGGCATGGATAGATGCAGCTGCTGTTGCGTGCTCACTTCTCTCTGTCAGCT
Pv16_miR156	GCTCACTGCTCTATCTGTCATC	miR156	Chr01K	-	40812911..40812932	40812911..40812999	TGACAGAAGAGAGTGAGCACCCGGCCGGGCGGAACGGCACCGGCGGGATGTGCCGTCGCGGCCGCGTGCTCACTGCTCTATCTGTCATC
Pv25_miR156	TGACAGAAGAGAGCGAGCAC	miR156	Chr04K	+	41365098..41365117	41365098..41365183	TGACAGAAGAGAGCGAGCACCCGGCGCCGCGGCCGGCATGGAGCGCATGCCGTCTCCGCCGCGTGCTCGCTCCTCTTTCTGTCAGC
Pv25_miR156	TGACAGAAGAGAGCGAGCAC	miR156	Chr04N	+	43568879..43568898	43568879..43568964	TGACAGAAGAGAGCGAGCACCCGGCGCCGCGGACGGCATGGAGCGCATGCCGTCCCCGCCGCGTGCTCGCTCCTCTTTCTGTCAGC
Pv37_miR156	TTGACAGAAGAGAGTGAGCAC	miR156	Chr01K	-	6419989..6420009	6419922..6420009	TTGACAGAAGAGAGTGAGCACACGGCGTGATGAACAACATAACATGTATGTTGTTCTCACCGCGTGCTCACTCCTCTTACTGTCATTC
Pv38_miR156	ATGACAGAAGAGAGTGAGCAC	miR156	Chr05K	-	36225546..36225566	36225476..36225566	ATGACAGAAGAGAGTGAGCACACGTGGTCGCTTCCCTGCATGCATTTCTCATGCTTGGAGCTACGCATGCTCACTTCTCTTCCTGTCACCC
Pv41_miR156	GCTCACTTCTCTCTCTGTCGGC	miR156	Chr05K	-	4149272..4149293	4149272..4149368	TGACAGAAGAGAGTGAGCACACATGGTGCCTTTCTTGCATGATGAATGAGAGAATCCATGCTTGAAGCTATGTGTGCTCACTTCTCTCTCTGTCGGC
Pv37_miR156	TTGACAGAAGAGAGTGAGCAC	miR156	Chr05K	-	4148928..4148948	4148861..4148948	TTGACAGAAGAGAGTGAGCACACATGGTGGTTTCTTAGCATGAGTGCCATGCTGGGAGCTGTGCGTGCTCACTCTCTATCTGTCAGTC
Pv47_miR156	GTGACAGAAGAGAGTGAGCAC	miR156	Chr05N	-	41218340..41218360	41218269..41218360	GTGACAGAAGAGAGTGAGCACACGTGGTCGCTTCCCCTGCATGCGTTTCTCATGCTAGGAGCTACGCGTGCTCACTTCTCTTCTTGTCACCC
Pv41_miR156	GCTCACTTCTCTCTCTGTCGGC	miR156	Chr05N	-	4575202..4575223	4575202..4575298	TGACAGAAGAGAGTGAGCACACATGGTGCCTTTCTTGCATGATGAATGAGAGAGTCCATGCTTGAAGCTATGTGTGCTCACTTCTCTCTCTGTCGGC
Pv37_miR156	TTGACAGAAGAGAGTGAGCAC	miR156	Chr05N	-	4574893..4574913	4574827..4574913	TTGACAGAAGAGAGTGAGCACACACGGTGGTTTCTTAGCATGAGTGCCATGCTGGGAGCTGTGCGTGCTCACTCTCTATCTGTCAGC
Pv58_miR156	GCTCACTTCTCTCTCTGTCAGT	miR156	Chr06K	+	37407079..37407100	37406982..37407100	TGACAGAAGAGAGTGAGCACACAGCGGGCAAACTGCATCGATCCGCACCTTTGCAATCGAGACGGCGCATGAACGAACGATGCAGCTGCTGCTGCGTGCTCACTTCTCTCTCTGTCAGT
Pv58_miR156	GCTCACTTCTCTCTCTGTCAGT	miR156	Chr06N	+	40810702..40810723	40810616..40810723	TGACAGAAGAGAGTGAGCACACAGCGGGCAGACTGCATCGATCCGCACCTTTGCAATCGAGACGAATGATGCAGCTGCTGCTGCGTGCTCACTTCTCTCTCTGTCAGT
Pv69_miR156	GCTCACTGCTCTTTCTGTCATC	miR156	Chr07K	-	38353185..38353206	38353185..38353274	TGACAGAAGAGAGTGAGCACACGGCCGGGCGTGACGGCACCGGCGCGGATGTGCCGTCGCGGCCGCGTGCTCACTGCTCTTTCTGTCATC
Pv75_miR156	GCTCACTGCTCTCTCTGTCATC	miR156	Chr07N	-	35885888..35885909	35885888..35885977	TGACAGAAGAGAGTGAGCACACGGCCGGGCGTGACGGCACCGGCGCGGATGTGCCGTCGCGGCCGCGTGCTCACTGCTCTCTCTGTCATC
Pv81_miR156	GCTCACTACTCTCTCTGTCAGT	miR156	Chr08K	+	15202717..15202738	15202623..15202738	TGACAGAAGAGAGTGAGCACACAGCGGTCAGATTGCATCGATCCCTGCCTTTACAACCGAGACGATCTGAATGATGATGCAGCTGCTGTTGCGTGCTCACTACTCTCTCTGTCAGT
Pv16_miR156	GCTCACTGCTCTATCTGTCATC	miR156	Chr01N	-	50078779..50078800	50078779..50078866	TGACAGAAGAGAGTGAGCACACGGCCGGGCGGAACGGCACCGGCGGATGTGCCGTCGCGGCCGCGTGCTCACTGCTCTATCTGTCATC
Pv16_miR156	GCTCACTGCTCTATCTGTCATC	miR156	Chr01N	-	49967350..49967371	49967350..49967437	TGACAGAAGAGAGTGAGCACACGGCCGGGCGGAACGGCACCGGCGGATGTGCCGTCGCGGCCGCGTGCTCACTGCTCTATCTGTCATC
Pv37_miR156	TTGACAGAAGAGAGTGAGCAC	miR156	Chr01N	-	6468014..6468034	6467947..6468034	TTGACAGAAGAGAGTGAGCACACGGCGTGATGAACAACATAATATGTATGTTGTCCTCACCGCGTGCTCACTCCTCTTTCTGTCAGTC
Pv39_miR159	AGCTGCTCGTTCATGGTTCC	miR159	Chr05K	-	31453609..31453628	31453513..31453628	AGCTGCTCGTTCATGGTTCCCACTACCCTACCTCATTGGCTTGAGAGAGAGATTGTGAGATCTAGTGAGATGATTGGTTTGAGATAGGCTTGTGGTTTGCATGATCGAGGAGCTGC
Pv39_miR159	AGCTGCTCGTTCATGGTTCC	miR159	Chr05K	-	9284272..9284291	9284171..9284291	AGCTGCTCGTTCATGGTTCCCACTGTCCTATCTCATCGGCTTTGAGAGAGAGATTGTGAGATCGAGCTAGCGAGATGATTGGTTTGAGATAGGCTTGTGGTTTGCATGACCGAGGAGCTGC
Pv49_miR159	TTTGGATTGAAGGGAGCTCTG	miR159	Chr05N	-	10154620..10154640	10154620..10154828	GAGCTCCCTTCCTTCCAATGAAGGGTCGTTCTGAAGGGTGGTACAGCTGCTCGTTCATGGTTCCCACTATCCTATCTCATCGGCTTTGAGAGCGCGAGAGATTGTGAGGTCCGGTGAGATGGTTTGGCTTGAGATAGGCTTGTGGTTTGCATGGCCGAGGAGCTGCATCGTCCCCTCGTTGACCGCTGTTTGGATTGAAGGGAGCTCTG
Pv39_miR159	AGCTGCTCGTTCATGGTTCC	miR159	Chr05N	-	10150159..10150178	10150063..10150178	AGCTGCTCGTTCATGGTTCCCACTGTCCTATCTCATCGGCTTTGAGAGACATTGTGAGATCTAGTGAGGTGATTGGTTTTGAGATCGGCTTGTGGTTTGCATGACCGAGGAGCTGC
Pv9_miR160	TGCCTGGCTCCCTGTATGCCA	miR160	Chr02K	-	3795148..3795168	3795063..3795168	TGCCTGGCTCCCTGTATGCCACTCGCACGGCTACCACCTGGATCGGAGATTTTGTTGATCGATCGATCGGTGGCCGCTGCGGCTGGCGTGCGAGGTGCCAAGCATG
Pv9_miR160	TGCCTGGCTCCCTGTATGCCA	miR160	Chr02N	-	3571095..3571115	3571009..3571115	TGCCTGGCTCCCTGTATGCCAATCGCACGGCTACCACCTGGATCGGAGATTATTGATGATCGATCGATCGGTGGCCGCTGCGGCTGGCGTGCGAGGTGCCAAGCATG
Pv9_miR160	TGCCTGGCTCCCTGTATGCCA	miR160	Chr04K	+	43834040..43834060	43834040..43834123	TGCCTGGCTCCCTGTATGCCACACATGTAGCCCAACCCGTGGCGCGATTGGATCCTGTGGGTGGCGTGCAAGGAGCCAAGCATG
Pv9_miR160	TGCCTGGCTCCCTGTATGCCA	miR160	Chr04N	+	46174391..46174411	46174391..46174474	TGCCTGGCTCCCTGTATGCCACACATGTAGCCCAACCCGTGGCGCGATTGGATGCTGTGGGTGGCGTGCAAGGAGCCAAGCATG
Pv9_miR160	TGCCTGGCTCCCTGTATGCCA	miR160	Chr01K	-	4927382..4927402	4927319..4927402	TGCCTGGCTCCCTGTATGCCACACATGTAGCCCAACCCGTGGCGTGGTTGCCTGCTGTGGGTGGCATGCAAGGGGCCAAGCATG
Pv9_miR160	TGCCTGGCTCCCTGTATGCCA	miR160	Chr06K	+	3949643..3949663	3949643..3949731	TGCCTGGCTCCCTGTATGCCACTCGTCTAGAGCAACAACTCGACTCCTAATGTTGCCTACGATGGATGGCGTGCACGGTGCCAAGCATG
Pv9_miR160	TGCCTGGCTCCCTGTATGCCA	miR160	Chr06N	+	3899689..3899709	3899689..3899777	TGCCTGGCTCCCTGTATGCCACTCATCTAGAGCAACAACTCGGCTCCTACTGTTGCCTACAATGGATGGCGTGCACGGTGCCAAGCATG
Pv9_miR160	TGCCTGGCTCCCTGTATGCCA	miR160	Chr09K	-	4946925..4946945	4946820..4946945	TGCCTGGCTCCCTGTATGCCACTCGCGTAGCTGCCAGCCAGCCCAGTCGAGCTCCCCCAGGATTAGCTGTGGGCGTGTACTACGTTGCTGGCTCTACTGCGGATGGCGTGCGAGGAGCCAAGCATG
Pv9_miR160	TGCCTGGCTCCCTGTATGCCA	miR160	Chr09N	-	5405629..5405649	5405544..5405649	TGCCTGGCTCCCTGTATGCCACTCGCATAGCTGCCAGCAGCTAACCCAAGTTTTGAGGTCCCCCAGGCTAGCTCTACTGCGGATGGCGTGCGAGGAGCCAAGCATG
Pv9_miR160	TGCCTGGCTCCCTGTATGCCA	miR160	Chr01N	-	4768278..4768298	4768215..4768298	TGCCTGGCTCCCTGTATGCCACACACGTAGCCCAACCCGTGGTGTGGTTGCCTGCTGTGGGTGGCGTGCAAGGGGCCAAGCATG
Pv74_miR162	TCGATAAACCTCTGCATCCAG	miR162	Chr01K	+	40135561..40135581	40135458..40135581	GGGCGCAGTGGTTTATCGATCCCTTCCTTGCCTTGTGCTGATCCGGGAGCGGTGGTTCAAGTGTTTCTTGTTGCAGCAGCTTTGCAGACAACGCGGGAATCGGTCGATAAACCTCTGCATCCAG
Pv74_miR162	TCGATAAACCTCTGCATCCAG	miR162	Chr01N	+	49219552..49219572	49219445..49219572	GGGCGCAGTGGTTTATCGATCCCTTCCTTGCCTTGTACATGCTGATCCGGGAGCGGTGGTTCAAGTGTTTCTTGTTGCAGCAGCTTTGCAGACAACGCGGGAATCGGTCGATAAACCTCTGCATCCAG
Pv2_miR164	TGGAGAAGCAGGGCACGTGC	miR164	Chr01K	-	53539149..53539168	53539071..53539168	TGGAGAAGCAGGGCACGTGCTCGGTCGATCGGCCGGCCGGCCGGCAGCCCGCTGCATGTATGCAATGTCGATCGCAGCACGTGCGCTCCTTCTCCATC
Pv5_miR164	TGGAGAAGCAGGGCACGTGCA	miR164	Chr02K	-	67317746..67317766	67317682..67317766	TGGAGAAGCAGGGCACGTGCATGCATACGCTCTCCTCCCATGTATCTCCATGGACCATGTATTGCACGTGTTCTCCTTCTCCATC
Pv5_miR164	TGGAGAAGCAGGGCACGTGCA	miR164	Chr02N	-	68738550..68738570	68738460..68738570	TGGAGAAGCAGGGCACGTGCATGCATACGCTCTCCTCCCATCTCCATTCTCCATGGACCGGACGGAGAAGCTAAGCAAGTATATATATTGCACGTGTTCTCCTTCTCCATC
Pv14_miR164	TGGAGAAGCAGGGTACGTGCA	miR164	Chr03K	-	31328599..31328619	31328473..31328619	TGGAGAAGCAGGGTACGTGCAGCTAGCGACACACGTACGCCGGAGCACGGCCGGACTCGCGCAACTGCGTGTGGTCGGTCGCGTCGAGGCGAGGCGAGGGAGCTTTTTTGCTCTAGCTAGCTCCTGCACGTGCTCCCCTTCTCCACC
Pv5_miR164	TGGAGAAGCAGGGCACGTGCA	miR164	Chr03K	-	22058773..22058793	22058637..22058793	TGGAGAAGCAGGGCACGTGCATGCATTCTTAGCTTGCTCCCCTCTCGCCGGCTTGGCATTCCGGGCGCCTCGCGCGCGCGCCGATGAGCGCGTGAGAGCGAGGGGGTGCATGGTTGCCGCCGGCTGATGATGCATGCATGTGCCCTTCTCCTCCACC
Pv5_miR164	TGGAGAAGCAGGGCACGTGCA	miR164	Chr03K	+	35363511..35363531	35363511..35363642	TGGAGAAGCAGGGCACGTGCATTACCATCCAATGCCGCTCCATGCTCCTCCTCTGGGCTGCTCACCAAACGTTTAAGGATGGATGCATGGATCCATGGATGGATGGTTCTTCATGTGCCCATCTTCTCCACC
Pv5_miR164	TGGAGAAGCAGGGCACGTGCA	miR164	Chr03N	+	35319151..35319171	35319151..35319284	TGGAGAAGCAGGGCACGTGCATTACCATCCAATGCCGATCCATGCTCCTCCTCCTCCTGGCTGCTCATCAACCTTTATGGATGGATGCATGGATCCATGGATGGATGGTTCTTCATGTGCCCATCTTCTCCACC
Pv14_miR164	TGGAGAAGCAGGGTACGTGCA	miR164	Chr03N	-	32715192..32715212	32715122..32715212	TGGAGAAGCAGGGTACGTGCAGCTAGGGACACGCGCCGGAGCTTTTTGCTCCAATGCTAGCTACCTCCTGCACGTGCTCCCCTTCTCCACC
Pv5_miR164	TGGAGAAGCAGGGCACGTGCA	miR164	Chr03N	-	22957449..22957469	22957252..22957469	TGGAGAAGCAGGGCACGTGCATGCATTCTTGCTTCCCTCGATCTCGCCGGCTTGGCATTCCGGCCGCCTCTCGCGCGCGCCGCTGCGTGCGCGCGGCGAGCGCGTGAGAGCGACGGGATATTTGTGGTTGCCGCCTGCCGGCCGGCCGGCTATAGCAGCAGCCATCTAGAGCTAGCTCCTGAAGCGGGCTGATGATGCATGTGCCCTTCTCCTCCACC
Pv87_miR164	TGGAGAAGCAGGACACGTGAG	miR164	Chr09K	-	57751093..57751113	57750988..57751113	TGGAGAAGCAGGACACGTGAGCGACCACCCGACTTCAGTCGCCGCGCAGCTACGCTGACGCCTTGGCCCGTTGGCCGTGCGTCTGGCTTCGGTTGGGGGGTCGCTCACGTGTCCGTCCTCTCCACC
Pv87_miR164	TGGAGAAGCAGGACACGTGAG	miR164	Chr09N	-	67893632..67893652	67893537..67893652	TGGAGAAGCAGGACACGTGAGCGACCACCCGACTTCAGTCGCTGCGCGGCGACGCCTTGGCCGTGCGTGCGTTTGGCTTCGGTTGGGGGGTCGCTCACGTGTCCGTCCTCTCCACC
Pv2_miR164	TGGAGAAGCAGGGCACGTGC	miR164	Chr01N	-	63773997..63774016	63773919..63774016	TGGAGAAGCAGGGCACGTGCTTGGTCGATCGGCCGGCCGGCCGGCAGCCCGCTGCATGTGTGCATGGTCGATCGCAGCACGTGCGCTCCTTCTCCATC
Pv12_miR166	TCTCGGACCAGGCTTCATTCC	miR166	Chr03K	+	51065799..51065819	51065711..51065819	AATGGAGGCTGATCCAAGATCCCCGGGTGCGAAAACATTACGAAAGCCTTGTGGCGAGGGCCTTTCGGTTTCGCGGTGCTACCGGGGATCTCGGACCAGGCTTCATTCC
Pv12_miR166	TCTCGGACCAGGCTTCATTCC	miR166	Chr03N	+	54984556..54984576	54984467..54984576	AATGGAGGCTGATCCAAGATCCTCGGGTGCGAAAACATTAGGAAAGCCTTGTGGCGAGGGCCTTTCGGTTTCGCGGTTGCTACCGGGGATCTCGGACCAGGCTTCATTCC
Pv27_miR166	TCGGACCAGGCTTCATTCCCC	miR166	Chr04K	-	46797062..46797082	46797062..46797210	GGAATGTTGTCTGGCTCGGGGGCGCCGCTCTTTCTCTGACCTGCCCCTTTCTCCTCCATCTCGCTCTTCCTTTCTCTCTTGGAGATCAAGAGGAGACGGGCAGGGGTGAGAGGAGATGGGTGTAGATCTCGGACCAGGCTTCATTCCCC
Pv27_miR166	TCGGACCAGGCTTCATTCCCC	miR166	Chr04N	-	49414505..49414525	49414505..49414653	GGAATGTTGTCTGGCTCGGGGGCGCCGCTCTTTCTCTGACCTGCCCCTTTCTCCTCCATCTCGATCGCTTCCTCTCTCTTGGAGATGAAGAGGAGATGGGCAGGGGTGAGAGGAGACGGGTGTAGATCTCGGACCAGGCTTCATTCCCC
Pv27_miR166	TCGGACCAGGCTTCATTCCCC	miR166	Chr01K	+	43981279..43981299	43981213..43981299	GGAATGTTGTCTGGCTCGAGGTGCGCAGAAACCTGGCGATGGAGATCTCATCGATCCAGGTTGATCTCGGACCAGGCTTCATTCCCC
Pv85_miR166	TCGGACCAGGCTTCATCCCCC	miR166	Chr09K	-	66516839..66516859	66516839..66516931	GGAATGTTGTCTGGTCGGAGACCTAACACCGCGGATCCATGGAGCATCGCAGCATGCATGCCGTGGATGGTTTCGGACCAGGCTTCATCCCCC
Pv27_miR166	TCGGACCAGGCTTCATTCCCC	miR166	Chr09K	+	7802236..7802256	7802168..7802256	GGAATGACGTCCGGTCCGAAGACGCTTGCGATGCGATGCGGCGGCGAGGCACCACGCGCGGCTTCGCTTCGGACCAGGCTTCATTCCCC
Pv88_miR166	GAATGACGTCCGGTCCGAAGA	miR166	Chr09K	+	7802169..7802189	7802098..7802189	TTGCGGAACGGAGGGTGTTCATGGCGGGCCATGAGCATCGCGCCCAGCGCTTGCTTCATGGCTGTCGAGGGGAATGACGTCCGGTCCGAAGA
Pv27_miR166	TCGGACCAGGCTTCATTCCCC	miR166	Chr09K	-	18324105..18324125	18324105..18324207	GGAATGTTGTCTGGTTCAAGGTCTTGCCTGCGATTCGAGGATGAATCTCGTGTGGTTTTTCATACCTCGAATCTGCGGGATCTCGGACCAGGCTTCATTCCCC
Pv27_miR166	TCGGACCAGGCTTCATTCCCC	miR166	Chr09K	+	27237193..27237213	27237129..27237213	GGAATGTCGTCTGGCGCGAGACCGGCCGGACAACGGGCGGCGTGTTCCGTCGCCTCGGACGGTCTCGGACCAGGCTTCATTCCCC
Pv27_miR166	TCGGACCAGGCTTCATTCCCC	miR166	Chr09N	+	29736500..29736520	29736436..29736520	GGAATGTCGTCTGGAGCGAGACCGGCCGGACAACGGGCGGCGTGGGCCGTCGCCTCGGACGGTCTCGGACCAGGCTTCATTCCCC
Pv27_miR166	TCGGACCAGGCTTCATTCCCC	miR166	Chr09N	-	78077559..78077579	78077559..78077645	GGAATGTTGTCTGGTCGGAGATCTAACACCGCGGATCCATGGAGCATCGCAGCATGGTGGATGGTTTCGGACCAGGCTTCATTCCCC
Pv27_miR166	TCGGACCAGGCTTCATTCCCC	miR166	Chr09N	-	20020285..20020305	20020285..20020389	GGAATGTTGTCTGGTTCAAGGTCTTGCCTGTGATTTGAGGATGGAGATCTCGTGTAGTTTTCCATTCCTCGAATCTGCGGGATCTCGGACCAGGCTTCATTCCCC
Pv27_miR166	TCGGACCAGGCTTCATTCCCC	miR166	Chr09N	+	8457088..8457108	8457029..8457108	GGAATGACGTCCGGTCCGAAGACGCTTGCGGCGGCGAGCCGGCGAGGCACCACGCGGCTTCGGACCAGGCTTCATTCCCC
Pv27_miR166	TCGGACCAGGCTTCATTCCCC	miR166	Chr01N	+	53330928..53330948	53330853..53330948	GGAATGTTGTCTGGCTCGAGGTGCGCAGAAATTAAACCTGGTGATCGATGGAGATCTCATCGATCTAGGTTGATCTCGGACCAGGCTTCATTCCCC
Pv8_miR167	TGAAGCTGCCAGCATGATCTG	miR167	Chr02K	-	6251869..6251889	6251795..6251889	TGAAGCTGCCAGCATGATCTGACGAGTGTTTAATTAGCAAGTTGACCCCAGAAATGATGAATGCTAACGATCAGATCATGCTTTGCAGTTTCATC
Pv8_miR167	TGAAGCTGCCAGCATGATCTG	miR167	Chr02N	-	6061249..6061269	6061179..6061269	TGAAGCTGCCAGCATGATCTGACGTGTGTTTAGCTAGTTGTCCACAGAAGTGATGACTGCTAACGATCAGATCATGCTTTGCAGTTTCATC
Pv13_miR167	TGAAGCTGCCAGCATGATCTA	miR167	Chr03K	+	60923305..60923325	60923305..60923425	TGAAGCTGCCAGCATGATCTAGCCTTGGTTGGCGTCATCGGCTTCCCACAGAGTCACCAGATCGGTTTGTTGGCTTGGTGTACCTGCAAATCATTGCTAGATCATGCATGACAGCCTCATT
Pv8_miR167	TGAAGCTGCCAGCATGATCTG	miR167	Chr03K	+	60925081..60925101	60925081..60925204	TGAAGCTGCCAGCATGATCTGATGGTATGATATGCTTTATTTTACCTCTCTCCCTGATTGCCAAGGACGAATTCAGAGATTCGGGGAGAGAGGAATAGGCGTCAGGTCATGCTGTAGTTTCATC
Pv13_miR167	TGAAGCTGCCAGCATGATCTA	miR167	Chr03N	+	66124362..66124382	66124362..66124479	TGAAGCTGCCAGCATGATCTAGCTTTGGTTGGCATCATTGGCACACAAACACAGTCACCAGATCGGTTGGCCTGGTGGACCTGCAAATCATTGTTAGATCATGCATGACAGCCTCATT
Pv8_miR167	TGAAGCTGCCAGCATGATCTG	miR167	Chr03N	+	66136322..66136342	66136322..66136446	TGAAGCTGCCAGCATGATCTGATGGTATGATATGCTTTTACCTCGATCTCCTCCTGATCGCCGAGGACGAATTCAGGATAGGGGAAAGAGGAATAATAAGCGTCAGGTCATGCTGTAGTTTCATC
Pv8_miR167	TGAAGCTGCCAGCATGATCTG	miR167	Chr04N	+	45256776..45256796	45256776..45256868	TGAAGCTGCCAGCATGATCTGGCTGCTCAATCGCCGGGCCCTGAACTATGAAGTGTCTGGAGATGCTTCACCAGATCATGTTGTAGCTTCACC
Pv8_miR167	TGAAGCTGCCAGCATGATCTG	miR167	Chr05K	-	50298570..50298590	50298472..50298590	TGAAGCTGCCAGCATGATCTGATCTTTCTTCTTCTAGTTATTAAGTTCCTTCTTCTGGTGATGAAGGTCTGGCAATTTTGGATGATGCCTAGATTCAGATCTTGCTGTGCAGTTTCACC
Pv8_miR167	TGAAGCTGCCAGCATGATCTG	miR167	Chr05N	-	58983030..58983050	58982921..58983050	TGAAGCTGCCAGCATGATCTGATCTTTCTTCTTCTACTTAAGTTCCTATTCCTTCTTCTGGTGATGAAGGTCTGGCAACTTTAATTTGGATGATGCCTAGACGACTCAGATCTTGCTGCGCAGTTTCACC
Pv13_miR167	TGAAGCTGCCAGCATGATCTA	miR167	Chr09K	+	4144297..4144317	4144297..4144398	TGAAGCTGCCAGCATGATCTAGCTCTGAGTGATCACCGAGAGGAACGGAAGTTCGAGCTCTCATGGTCATGCCTTGCTAGGTCATGCTGCGGCAGCCTCACT
Pv13_miR167	TGAAGCTGCCAGCATGATCTA	miR167	Chr09K	+	7527982..7528002	7527982..7528118	TGAAGCTGCCAGCATGATCTAACTCGTGTGGGGGGCGCAAACTAAAGCGATGCCGTGGCATGGCATGGCGAGGTTGCTGCGCTAGCTGAGGCTTATTTTTGGGCGGTGGTGTTAGATCATGCTGTGACAGTTTCACT
Pv8_miR167	TGAAGCTGCCAGCATGATCTG	miR167	Chr09K	-	66728750..66728770	66728666..66728770	TGAAGCTGCCAGCATGATCTGAAAGCCGACGCGTTCGTCCTGATCGTGTCTGGAGAGGGACTGCACGGGAAACAGCAGGCGACCAGATCATCTAGCAGTTTCATT
Pv8_miR167	TGAAGCTGCCAGCATGATCTG	miR167	Chr09N	-	78293524..78293544	78293429..78293544	TGAAGCTGCCAGCATGATCTGAAAGCCGGCCGACGCGTTCTTCGTGATCGTGTCTGCAGAGGGACTGCACGCACGGGAAACAGCAGGCGACCTGCAGATCATCTAGCAGTTTCATT
Pv13_miR167	TGAAGCTGCCAGCATGATCTA	miR167	Chr09N	+	4386910..4386930	4386910..4387011	TGAAGCTGCCAGCATGATCTAGCTCTGAGTGATCACCGAGAGGAACAGAAGTTCGAGCTCTCGTGGTCATGCCTTGCTAGGTCATGCTGCGGCAGCCTCACT
Pv13_miR167	TGAAGCTGCCAGCATGATCTA	miR167	Chr09N	+	8306080..8306100	8306080..8306204	TGAAGCTGCCAGCATGATCTAACTCGTGTGGGGGCGCAAGCGATGCCATGGCATGGCATGGCGAGGTCGCTGCGCTGAGGCTTATTTTGGGCGGTGGTGTTAGATCATGCTGTGACAGTTTCACT
Pv8_miR167	TGAAGCTGCCAGCATGATCTG	miR167	Chr01N	-	5138946..5138966	5138741..5138966	TGAAGCTGCCAGCATGATCTGAGGGCCCAAACAACCATCGGTTTTCAGGGTTTAGTCATACCGCAATGCGAGGGGAAGATGCTGGCTCTTAAGGATTAGTGATAGTTTGGTGACATATGGGGTTGAGTGGTTAACTGGAGGAGGAATTCTTGGGTCTTCTGATATGGCTTCTGAATTTGTGAACATGCATGCTTGGTCAGTCATCAGATCATGTTGCAGCTTCACT
Pv46_miR167i	AGATCATGTTGCAGCTTCACT	miR167i	Chr01K	-	5200052..5200072	5200052..5200098	TGAGCATGCATGCTTGGTCAGTCATCAGATCATGTTGCAGCTTCACT
Pv53_miR168	TCGCTTGGTGCAGATCGGGAC	miR168	Chr01K	-	2633157..2633177	2633110..2633177	TCGCTTGGTGCAGATCGGGACCCGACGCCCGCGCCGCCGGGACGGATCCCGCCTTGCACCAAGTGAAT
Pv53_miR168	TCGCTTGGTGCAGATCGGGAC	miR168	Chr01N	-	2679736..2679756	2679689..2679756	TCGCTTGGTGCAGATCGGGACCCGACGCCCGCGCCGCCGGGACGGATCCCGCCTTGCACCAAGTGAAT
Pv52_miR169	AGGCAGTATCCTTGGCTAGC	miR169	Chr06K	+	45678024..45678043	45677949..45678043	TAGCCAAGGATGACTTGCCTGTGGACTCGCTCTGTTGCTTGTATGTTGTTGGGGCAGGCAAGCAACTGATCTCATAGGCAGTATCCTTGGCTAGC
Pv57_miR169	CAGCCAAGGATGACTTGCCGG	miR169	Chr06K	+	12707611..12707631	12707611..12707720	CAGCCAAGGATGACTTGCCGGCAGCCACCACACCAGGCGTCAACAAACGCCGGCATAATATGCATGATTATGGCCAAGGATCCCGGCCGGCAAGTTTGTCCTTGGCTACA
Pv73_miR169	TGGGCGGTCACCTTGGCTAGT	miR169	Chr07K	+	28931723..28931743	28931656..28931743	TAGCCAAGGATGACTTGCCTACATGGCCTTGTGAGTCCCGGTTGCATAGCCGGTTCAGCTAGGTCTGTGGGCGGTCACCTTGGCTAGT
Pv73_miR169	TGGGCGGTCACCTTGGCTAGT	miR169	Chr07N	+	25915087..25915107	25915020..25915107	TAGCCAAGGATGACTTGCCTACACGGCCTTGTGTGTTCCGGTTGCATAGCCGGTTCAGCTAGGTCTGTGGGCGGTCACCTTGGCTAGT
Pv91_miR169	TAGCCAAGAATGATTTGCCTGT	miR169	Chr09K	-	878587..878608	878507..878608	TAGCCAAGAATGATTTGCCTGTAGCCACCTCTGAATGCTCCTTGTGCAATGGCAATCTGGAGCGGCTACTGGTGGTTCTCCGGGCAGATCATCCTGGCTACC
Pv93_miR169	TAGCCAAGGATGATTTGCCTGT	miR169	Chr09N	-	943782..943803	943702..943803	TAGCCAAGGATGATTTGCCTGTAGCCACCTCCGAGTGCTCCTTGTGCAATGGCAATCTGGAGCGCCTACTGGCGGTTCTCCGGGCAAATCATCCTGGCTACC
Pv31_miR171	TTGAGCCGCGCCAATATCTCT	miR171	Chr04K	+	40201158..40201178	40201097..40201178	CGATATTGGTGAGGTTCAATCCGATGGTAGGTTTTACACAAGCTGTAAAATCAGTATCTGATTGAGCCGCGCCAATATCTCT
Pv31_miR171	TTGAGCCGCGCCAATATCTCT	miR171	Chr04N	+	42359169..42359189	42359108..42359189	CGATATTGGTGAGGTTCAATCCGATGATAGGTTTTACAGAAGCTGTAAAATCAGTATCTGATTGAGCCGCGCCAATATCTCT
Pv56_miR171	TGATTGAGCCGTGCCAATATC	miR171	Chr06K	+	10078567..10078587	10078507..10078587	TGTTGGCGCGGTTCAATCCGAGAGCCTGCGCCCCGGGCGGCCATCGGGGGCCCTCCTCTCTGATTGAGCCGTGCCAATATC
Pv56_miR171	TGATTGAGCCGTGCCAATATC	miR171	Chr07N	-	46277610..46277630	46277610..46277686	TATTGGCGCGGTTCAATCAGAAAGCTTGTGCTCCAAAGGCCAGGGGCTCCACTCTTTGATTGAGCCGTGCCAATATC
Pv56_miR171	TGATTGAGCCGTGCCAATATC	miR171	Chr09K	-	68581271..68581291	68581271..68581350	TGTTGGCTCGGCTCGCTCAGATGACCACGCGGGATGCCATGCCCGCGATATGGTGTTTCTGATTGAGCCGTGCCAATATC
Pv56_miR171	TGATTGAGCCGTGCCAATATC	miR171	Chr09K	-	68554514..68554534	68554514..68554593	TGTTGGCTCGGCTCACTCAGATGACCACGCGGGATGCCATGCCCGCGATATGGTGTTTCTGATTGAGCCGTGCCAATATC
Pv84_miR171	TGATTGAGCCGTGGCAATATC	miR171	Chr09K	-	68509840..68509860	68509840..68509919	TGTTGGCTCGGCTCACTCAGATGACCACGCGGGATGCCATGCCCGCGATATGGTGTTTCTGATTGAGCCGTGGCAATATC
Pv56_miR171	TGATTGAGCCGTGCCAATATC	miR171	Chr09K	-	47664758..47664778	47664758..47664867	TGTTGGCTCGGCTCACTCAGAAGCTGAAGGAGCCATGGCCCATGTGGATCTAGCTACGCACAGATTGCAGTGCTAGCTCCTGGGGTTTCTGATTGAGCCGTGCCAATATC
Pv89_miR171	TTGAGCCGCGTCAATATCTCC	miR171	Chr09K	-	17341211..17341231	17341211..17341295	AGGTATTGGCGCGCCTCAATCCGAAGTCGTGGCTGATTATTGGCGCAGCAGCCATGTTCTTGGATTGAGCCGCGTCAATATCTCC
Pv56_miR171	TGATTGAGCCGTGCCAATATC	miR171	Chr09K	-	8329888..8329908	8329888..8329982	TGTTGGCATGGTTCAATCAAATCTTGCGATCCTTGCGTCGCTGATGAGGAGGGAGGTGGCGTTTTCCTTTGATCTGATTGAGCCGTGCCAATATC
Pv56_miR171	TGATTGAGCCGTGCCAATATC	miR171	Chr09N	-	79990175..79990195	79990175..79990258	TGTTGGCTCGGCTCACTCAGAGACCACGGGGTGGTGTGATGCCCGCGAGATCTCTGGTGCTTCTGATTGAGCCGTGCCAATATC
Pv56_miR171	TGATTGAGCCGTGCCAATATC	miR171	Chr09N	-	55136410..55136430	55136410..55136524	TGTTGGCTCGGCTCACTCAGAAGCTGAAGGAGCCATATGGCCCATGGATCTAGCTTAGCTACGCACATATTGAAGTGCTAGCTCCTGGCGTTTCTGATTGAGCCGTGCCAATATC
Pv89_miR171	TTGAGCCGCGTCAATATCTCC	miR171	Chr09N	-	18897000..18897020	18897000..18897084	AGGTATTGGCGCGCCTCAATCCGAAGGCGTGGCTGATTATTGGCGCGGCAGCCATGTTCTTGGATTGAGCCGCGTCAATATCTCC
Pv56_miR171	TGATTGAGCCGTGCCAATATC	miR171	Chr09N	-	9040747..9040767	9040747..9040840	TGTTGGCATGGTTCAATCAAATCGGGTGATCCTTGCGCTGGCGAGGAGGTTGTGGTGGTGTTTTCGTTTGATCTGATTGAGCCGTGCCAATATC
Pv10_miR172	AGAATCTTGATGATGCTGCAT	miR172	Chr02K	+	22827914..22827934	22827914..22828051	AGAATCTTGATGATGCTGCATCCGCAGACAAGCGCCTATATATGGCACCCCGGTCTGGCGGTCTGATCACTATGCCTCGGTGCCGCAATGCAAGCACGCTTGTGGCCAAAACATATGCATGCATCAGTAAGTACCCAT
Pv10_miR172	AGAATCTTGATGATGCTGCAT	miR172	Chr02N	+	21738133..21738153	21738049..21738153	GTGGCATCATCAAGATTCACATCGTGACATCGATCGATCTAGACCACTCACTAGGTGGTCTTTGAAGTTTGGAGGAGACGCATGAGAATCTTGATGATGCTGCAT
Pv80_miR172	GCGGCATCATCAGGATTCAC	miR172	Chr08K	-	22389447..22389466	22389359..22389466	GCGGCATCATCAGGATTCACACCAATATAATTCGGGTGTTACCATGCACATATATATGTAGGTCCGGCTCGGTTTGCTACTTGGCTGGGAATCCTGATGATGCTGCAT
Pv82_miR172	AGAATCCTGATGATGCTGCAT	miR172	Chr08N	-	21494135..21494155	21494135..21494244	GCGGCATCATCAGGATTCACATCAACATAATTCGGGTGTACCATGCATATATGATATATGTAGGTCTGGCCCGATTTGCTACTTGGGTGAGAATCCTGATGATGCTGCAT
Pv86_miR172	GCAGCACCATCAAGATTCACA	miR172	Chr01K	-	55848784..55848804	55848684..55848804	GCAGCACCATCAAGATTCACATCGTCAAACTCATCTTCAGTTATGCTGCGCTATGGTTCGCACTTGCTATATTCATGCTGCATACCTGTTGATCGAGATGAGAATCTTGATGATGCTGCAT
Pv86_miR172	GCAGCACCATCAAGATTCACA	miR172	Chr01N	-	65913910..65913930	65913817..65913930	GCAGCACCATCAAGATTCACATCAAACTCATCTTCAGTTATGCGCTGCTTCGCTGTTGCTATACATGCTGCTGCATAGCTGTTGATTGAGATGAGAATCTTGATGATGCTGCAT
Pv70_miR2118	TTCCCGATGCCTCCCATTCCTA	miR2118	Chr07K	-	32722025..32722046	32722025..32722122	GGAATGGGAACGTGGAGGAAAGCCTAGCCTGTTTGTTTCCTCCTCCAGCAACAGAGGTGGAAGCTTGGTTCGGTGCTTCCCGATGCCTCCCATTCCTA
Pv77_miR2118	TTCCCAGTGCCTCCCATTCCTA	miR2118	Chr07N	-	30259098..30259119	30259098..30259200	GGAATGGGAACATAGAGGAAAGCCCAACCTGTTCGTTTTCTCCTCTGGCAGCAGAGGTGGAAGCTAATCTTGGTTCGGTATTTCCCAGTGCCTCCCATTCCTA
Pv70_miR2118	TTCCCGATGCCTCCCATTCCTA	miR2118	Chr07N	-	30251197..30251218	30251197..30251295	GGAATGGGAACATGGAGGAAAGCCTAGCCTGTTTGTTTCCTCCTCCAGCAACAGAGGTGGAAGCTTTGGTTCGGTGTTTCCCGATGCCTCCCATTCCTA
Pv42_miR319	TTGGACTGAAGGGTGCTCCCT	miR319	Chr05K	+	1541260..1541280	1541108..1541280	GAGAGCGTCCTTCAGTCCACTCAGGGGAGGTGCTAGGGGTCGAATTAGCTGCCGACTCATTCACCCACATGCCAAGCAACCGCCATGGAAAGAGCTTAGCACATGAGTGAATGAAGCGGGAGGTAAAACCTTCGATCTCGCACCATCTTTGCTTGGACTGAAGGGTGCTCCCT
Pv42_miR319	TTGGACTGAAGGGTGCTCCCT	miR319	Chr05N	-	49885683..49885703	49885683..49885852	AGAGCTCTCTTCAGTCCACTCTGAAATGGCCGTAGGGTTTCATTAGCTGCCGACTCATCCATTCACCTACCAAGATCCATGGACGAGGAATGTCTTGGTAGCCGAGTGGATGGTGCGGGAGCTAAAATCAAGCTCTACTCTGTTTGTGGTTGGACTGAAGGGTGCTCCCT
Pv42_miR319	TTGGACTGAAGGGTGCTCCCT	miR319	Chr05N	+	1616399..1616419	1616248..1616419	GAGAGCGTCCTTCAGTCCACTCAGGGGAGGTGCTAGGGTCGAATTAGCTGCCGACTCATTCACCCACATGCCAAGCACCCGCCATGGAAAGAGCTTAGCACATGAGTGAATGAAGCGGGAGGTAAAACCTTCGATCTCGCACCATCTTTGCTTGGACTGAAGGGTGCTCCCT
Pv68_miR390	AAGCTCAGGAGGGATAGCGCC	miR390	Chr07K	-	40781783..40781803	40781783..40781844	TTATTGCTCAATTGTAGCTCAAGGAGGCTTCCCAACTTGCCAAGCTCAGGAGGGATAGCGCC
Pv67_miR393	CTCCAAAGGGATCGCATTGAT	miR393	Chr07K	-	52090729..52090749	52090669..52090749	CTCCAAAGGGATCGCATTGATCTCACCATCCGCCGCCGCCGGCACGCGCGAGGACAAGATCAGTGCAATCCCTTTGGAATT
Pv67_miR393	CTCCAAAGGGATCGCATTGAT	miR393	Chr07N	-	50270692..50270712	50270610..50270712	CTCCAAAGGGATCGCATTGATCTAGCTCGCTGCTCACCATCCGCCGCCGCCGGCATGCCGGCGCCGCGCGCGAGGACAAGATCAGTGCAATCCCTTTGGAATT
Pv76_miR394	TTGGCATTCTGTCCACCTCC	miR394	Chr01K	+	45501174..45501193	45501174..45501258	TTGGCATTCTGTCCACCTCCTTGCTGATCTTGCAGAAAGCCTCTCAAATCTGTTTGTGTTTTTGGAGGTGGGCATACTGCCAATG
Pv76_miR394	TTGGCATTCTGTCCACCTCC	miR394	Chr01N	+	54889554..54889573	54889554..54889637	TTGGCATTCTGTCCACCTCCTTGCTGATCATGCAGAGAGCCTCTCAAATCTGTTGTGTTTTTGGAGGTGGGCATACTGCCAATG
Pv17_miR395	TGAAGTGTTTGGGGGAACTC	miR395	Chr03K	-	6244119..6244138	6244119..6244186	GTTCCCTACAAGCACTTCACAAGGCACTGAATGCTTTGAGAGCTTTTGTGAAGTGTTTGGGGGAACTC
Pv18_miR395	TGAAGTGCTTGGGGGAACTC	miR395	Chr03K	-	6243947..6243966	6243947..6244017	GTTCCCTACAAGCACTTCTCATTAGGCCTTGCATTGGCTTCAGGGCTCTTGTGAAGTGCTTGGGGGAACTC
Pv17_miR395	TGAAGTGTTTGGGGGAACTC	miR395	Chr03K	-	6243767..6243786	6243767..6243853	GTTCCCTTCAAACACTTCACGTGAGGCAACATTACAAAATACTCTTTTAAGAGTTTTATGTGCAATGTGAAGTGTTTGGGGGAACTC
Pv17_miR395	TGAAGTGTTTGGGGGAACTC	miR395	Chr03N	+	55867182..55867201	55867138..55867201	GTTCCCTACAAGCACTTCACAAGGCACAGCTTTGAGAGCTTTTGTGAAGTGTTTGGGGGAACTC
Pv17_miR395	TGAAGTGTTTGGGGGAACTC	miR395	Chr03N	+	55867523..55867542	55867453..55867542	GTTCCCTTCAAGCACTTCACGTGAGGCAACATTCAAATTACTCTTTTTAAGAGTTTTATTATGTGCAATGTGAAGTGTTTGGGGGAACTC
Pv17_miR395	TGAAGTGTTTGGGGGAACTC	miR395	Chr07K	+	49101840..49101859	49101749..49101859	GTTCTCCTCAAACCACTTCAGTTGCTACACACGTTTCATGGCAATGTTTGCATGTTTGTGTGCGCTCATGGGGCCGGAATTGTGTGCATAGTGAAGTGTTTGGGGGAACTC
Pv64_miR395	GTTCTCCTCAAACCACTTCAGT	miR395	Chr07K	+	49101749..49101770	49101677..49101770	TCAAGTGGTCCATGGGGAGTGGAGTAAGTAATTAAGAGTCCTCGCTAGATAATTGGTTGGTTGTCACCTGGAGTTCTCCTCAAACCACTTCAGT
Pv17_miR395	TGAAGTGTTTGGGGGAACTC	miR395	Chr07K	+	49102242..49102261	49102192..49102261	GTTCCCTAGAAGCACTTCACAGGGCCTTGGATGGCTTAATAAGGCTTTTGTGAAGTGTTTGGGGGAACTC
Pv17_miR395	TGAAGTGTTTGGGGGAACTC	miR395	Chr07K	+	49102419..49102438	49102352..49102438	GTTCCCTTCAAGCACTTCGCGTGAAGTGCCATTCATATTCCCTTTAGGAGTATTATTAGGTACAATGTGAAGTGTTTGGGGGAACTC
Pv17_miR395	TGAAGTGTTTGGGGGAACTC	miR395	Chr07N	+	47360894..47360913	47360801..47360913	GTTCTCCTCAAACCACTTCAGTTGCTACACACGTTTCATGGCAATGTTTGCATGTTTGTGTGCATCATGGGGCCGGAATTATTGTGTGCATAGTGAAGTGTTTGGGGGAACTC
Pv17_miR395	TGAAGTGTTTGGGGGAACTC	miR395	Chr07N	+	47361124..47361143	47361079..47361143	GTTCCCTGCAAGCACTTCACAAGGCACTTTTTTTAGAGCTTTATGTGAAGTGTTTGGGGGAACTC
Pv17_miR395	TGAAGTGTTTGGGGGAACTC	miR395	Chr07N	+	47361449..47361468	47361382..47361468	GTTCCCTTCAAGCACTTCGCGTGAATTGCCATTCATATTACTCCCTTTAGGAGTTTTAGGTACAATGTGAAGTGTTTGGGGGAACTC
Pv17_miR395	TGAAGTGTTTGGGGGAACTC	miR395	Chr07N	+	47361277..47361296	47361277..47361402	TGAAGTGTTTGGGGGAACTCCAAGTGTCACCAAGTATAGAAGGTCATATGGATAATGTCAATACGTCATATATGCATAAATGAACAATGTCTGGTGTTACCATGAGTTCCCTTCAAGCACTTCGCG
Pv28_miR396	TTCCACAGCTTTCTTGAACTG	miR396	Chr04K	+	5817271..5817291	5817271..5817355	TTCCACAGCTTTCTTGAACTGCATCTGCAAAGGGATGCGCCTTCTACTTGCATGAACACGTGCAGTTCAATAAAGCTGTGGGAAA
Pv28_miR396	TTCCACAGCTTTCTTGAACTG	miR396	Chr04N	+	5499909..5499929	5499909..5499994	TTCCACAGCTTTCTTGAACTGCATCTGCAAAAGGGATGCGCCTTCTACTTGCATGAACACGTGCAGTTCAATAAAGCTGTGGGAAA
Pv45_miR396	TTCCACAGCTTTCTTGAACT	miR396	Chr01K	+	54828616..54828635	54828616..54828724	TTCCACAGCTTTCTTGAACTTCTCTCTCTCTCCCCTCTCCTCCCTCCTCTCTCTCTCAGAATCAATTGCGCGTTCAAGTTGTGTAGAAGGTCAAGAAAGCTGTGGGAAG
Pv66_miR396	TCCACAGGCTTTCTTGAACTG	miR396	Chr07K	+	51489098..51489118	51489098..51489254	TCCACAGGCTTTCTTGAACTGTGAACTCGTGGGGGCATGTCGGATGAACGCAAAACCCCCCGCAATTCTCTTCCCCCGTGAATTGAGAATTGCCGAGCTCTCTCGGCTCGCCAAAGGGCGGCTCTACCTGTTGATGGTTCAAGAAAGCCCATGGAAA
Pv66_miR396	TCCACAGGCTTTCTTGAACTG	miR396	Chr07N	+	49555569..49555589	49555569..49555722	TCCACAGGCTTTCTTGAACTGTGAACTCGTGGGGGCATGTCCGATGAACGCGAAACTCCCCCGCAATTCTCTTCCCCCGTGAATTGAATTGCCGAGCCCTCGGCTCGCCAAAGGGCGGCTCTACCTGTTGATGGTTCAAGAAAGCCCATGGAAA
Pv45_miR396	TTCCACAGCTTTCTTGAACT	miR396	Chr01N	+	65035418..65035437	65035418..65035507	TTCCACAGCTTTCTTGAACTTCTCTCTCTCTCTCTGAATCAATGGCGCGTGCAAGTTGTGGTAGAAGAAGGTCAAGAAAGCTGTGGGAAG
Pv28_miR396	TTCCACAGCTTTCTTGAACTG	miR396	Chr01N	-	65041864..65041884	65041770..65041884	TTCCACAGCTTTCTTGAACTGCTGCGTGAATTCGAAGCGGCAGATCTTCGAGAACAGATAGATTGCTTGGCTTCGGTCGGAGATCTATCGTGCAGTTCAATAAAGCTGTGGGAAA
Pv94_miR396	TCCACAGGCTTTCTTGAACGG	miR396	Chr01N	-	55734978..55734998	55734978..55735149	GAGGAGGACGCTGGTGGGGGAGAAGCCGAGCCCGTGCGCGTGCGGGGCCGCGCCCGCGCCGCCGTGGTGGTGGACGGGGGCGCCGCCGCGGCTGCTGCTGCTGACGGCGGCGGCGGCCGCGGTCGGCGCCGGGGCGGCTGCGGAGGCGGCTTCCACAGGCTTTCTTGAACGG
Pv28_miR396	TTCCACAGCTTTCTTGAACTG	miR396	Chr01K	-	54834355..54834375	54834265..54834375	TTCCACAGCTTTCTTGAACTGCTGCGTGAATTCGAAGTGGCGGTTCTTTGAGAACAGATTGCTTGGCTTCGGTCGGAGATCTATCGAGCAGTTCAATAAAGCTGTGGGAAA
Pv50_miR397	TTGAGTGCAGCGTTGATGAGC	miR397	Chr01K	-	4700028..4700048	4699978..4700048	TTGAGTGCAGCGTTGATGAGCCGCCGGCGGCGAGGTCCGCCGGCCGCGGCTCACCGGCGCTGCACTCAATA
Pv50_miR397	TTGAGTGCAGCGTTGATGAGC	miR397	Chr01N	-	4512916..4512936	4512868..4512936	TTGAGTGCAGCGTTGATGAGCCGCCGCCAGCCCTTCCCCGGCCGCGGCTCACCGGCGCTGCACTCAATT
Pv7_miR398	TGTGTTCTCAGGTCGCCCCCG	miR398	Chr02K	-	18863494..18863514	18863494..18863573	GGGGCGAGCTGCGAACACATGCGAAGAGGATGAATTACCGCCCCGCCGGTAGTAGGGCATGTGTTCTCAGGTCGCCCCCG
Pv7_miR398	TGTGTTCTCAGGTCGCCCCCG	miR398	Chr02N	-	17460624..17460644	17460624..17460704	GGGGCGACCTGCGAACACATGCGAGGATTACCGCCCCGCTGCCGCCGGGTAGGGCATGCATGTGTTCTCAGGTCGCCCCCG
Pv30_miR399	TGCCAAAGGAGAGTTGCCCTG	miR399	Chr04K	+	2021504..2021524	2021325..2021524	GGCAGCTCTCCTCTGGCAGGTGATGGATCGATCGATCATCGACGGGTGTGTAGTCGATCGAGGACTCGAGGCCGGCCGGTATCCATGCATGATGCAGCTGCATGCTGCATGCATGCACGTGGCCAATGGGTTGCCGTGGTCCTTGATCGACTCACACCGGATCAGGCGTACGTACGTCCTGCCAAAGGAGAGTTGCCCTG
Pv34_miR399	GGCAGCTCTCCTCTGGCAGG	miR399	Chr04N	+	1817768..1817787	1817768..1817953	GGCAGCTCTCCTCTGGCAGGTGATCGACCGATCATCGACGGGTGTGTGCGGTCGATCGAGGACTACTCGAGGCCGGTATCGTGCATGCATGCATGCACGTGGCCAATGGGTTGGCGTGGTCCTCGATCGACTCGCCGGCCGGATCAGACGTACGTACGCACGTCCTGCCAAAGGAGAGTTGCCCTA
Pv35_miR399	TGCCAAAGGAGAATTGCCCTG	miR399	Chr05K	+	47281126..47281146	47281055..47281146	GGGCAGTTCGTCTTTGGCACAAAGGCGCGAGAGGATTCAGAAGTTCGGTTCGCTTCAGCTAGCAGCACGCGTGCCAAAGGAGAATTGCCCTG
Pv35_miR399	TGCCAAAGGAGAATTGCCCTG	miR399	Chr05N	+	55336389..55336409	55336321..55336409	GGGCAGTTCGTCTTTGGCACAAAGGCACGAGGATTCAGAAGTTCAGATCGCTTCAGCATGCGTGCGCGTGCCAAAGGAGAATTGCCCTG
Pv30_miR399	TGCCAAAGGAGAGTTGCCCTG	miR399	Chr07K	+	43966326..43966346	43966262..43966346	GGGCTTCTCTTTCTTGGCAGGGAGCGTGCGAATCGGTAGACTAGCTCTGCTCGGTTCAACCCTCTGCCAAAGGAGAGTTGCCCTG
Pv30_miR399	TGCCAAAGGAGAGTTGCCCTG	miR399	Chr07N	+	42155348..42155368	42155281..42155368	GGGCTTCTCTTTCTTGGCAGGGAGACCGTGTGAAGCTGTAGCTGTAGCTCTGCTCCGTTCAAACCTCTGCCAAAGGAGAGTTGCCCTG
Pv40_miR408	CTGCACTGCCTCTTCCCTGGC	miR408	Chr05K	-	18206839..18206859	18206839..18206994	CAGGGATGAGGCAGAGCATGGGATGGGGCCATCAACAAAAAAAAAAAAAACCGTTTCTTCCACTGCGAAAGAAGAGGGGTTCTTCATCAGGCACAGAAAAGATTGAGAGCTCCGCTGGTGTTGTTGCTCCCTCCCCTGCACTGCCTCTTCCCTGGC
Pv40_miR408	CTGCACTGCCTCTTCCCTGGC	miR408	Chr05K	+	18097737..18097757	18097569..18097757	CAGGGATGAGGCAGAGCATGGGATGGGGCCATCAACAACAAAAAAAAAAGAAAAAAAAAGAAAAACCGTTTCTTCCACTGCGAAAGAAGAGGGAGAGGGAGTTTGTGTGAGGTTCTTCATCAGGCACAGAAAAGATTGAGAGCTCCGCTGGTGTTGTTGCTCCCTCCCCTGCACTGCCTCTTCCCTGGC
Pv40_miR408	CTGCACTGCCTCTTCCCTGGC	miR408	Chr05N	+	19622570..19622590	19622401..19622590	CAGGGATGAGGCAGAGCATGGGATGGGGCCATCAACAAAAAAAAAACGTTTCTTCCACTGCGAAAACATGCTTGTTCGCTTGCCTGCGAAATAGGGGAGGCAGTTGTGAGAGGTTCTTCATCAGGCACACAAAAGGTTGAGAGCTCCGCTGGTGTTGTTGCTCCCTCCCCTGCACTGCCTCTTCCCTGGC
Pv78_miR479	TGAGCCGAACCAATATCACTC	miR479	Chr01K	+	45752588..45752608	45752533..45752608	GTGATGTTGTTTCGGCTCATGTTCTCCAATTCCTGTTGTGAATCGCCACGGGCGATGAGCCGAACCAATATCACTC
Pv78_miR479	TGAGCCGAACCAATATCACTC	miR479	Chr01N	+	55211648..55211668	55211584..55211668	ATGATGTTGTTTCGGCTCATGCTCTCCCATTCCTGTTGTGAATCGCCACGGCCGATGGGAGAGATGAGCCGAACCAATATCACTC
Pv78_miR479	TGAGCCGAACCAATATCACTC	miR479	Chr01N	+	55257083..55257103	55257019..55257103	ATGATGTTGTTTCGGCTCATGCTCTCCCATTCCTGTTGTGAATCGCCACGGCCGACGGGAGAGATGAGCCGAACCAATATCACTC
Pv83_miR528	TGGAAGGGGCATGCAGAGGAG	miR528	Chr09K	-	69181068..69181088	69181001..69181088	TGGAAGGGGCATGCAGAGGAGCAGGAGGTTTGGTTGGAAGCCGACCTGCGCTACCCTCGGTTGCTCTCCTGTGCCTGCCTCTTCCATT
Pv83_miR528	TGGAAGGGGCATGCAGAGGAG	miR528	Chr09N	-	80434938..80434958	80434871..80434958	TGGAAGGGGCATGCAGAGGAGCAGGAGGTTTGGTTGGAAGCCGACTTGTGCTACCCTCGCTCGCTCTCCTGTGCCTGCCTCTTCCATT
Pv83_miR528	TGGAAGGGGCATGCAGAGGAG	miR528	Chr01N	+	33956383..33956403	33956383..33956474	TGGAAGGGGCATGCAGAGGAGCAGGACCTCCGGTTGGAAGCCGACCTGTGTGTGCTACCCTCGCTCGCTCTCCTGTGCCTGCCTCTTCCATT
Pv83_miR528	TGGAAGGGGCATGCAGAGGAG	miR528	Chr01N	+	44585339..44585359	44585339..44585430	TGGAAGGGGCATGCAGAGGAGCAGGACCTCCGGTTGGAAGCCGACCTGTGTGTGCTACCCTCGCTCGCTCTCCTGTGCCTGCCTCTTCCATT
Pv65_miR529	AGAAGAGAGAGAGTACAGCCT	miR529	Chr01K	+	28898864..28898884	28898864..28898970	AGAAGAGAGAGAGTACAGCCTTACCATGTACACACTTCAGATCTCATCAGTCTGACCTTATGAAGTTATGTGTGAGTGTCATGAAGGCTGTACCCTCTCTCTTCTTC
Pv72_miR529	AGAAGAGAGAGAGTACAGCTT	miR529	Chr07K	+	23017591..23017611	23017591..23017700	AGAAGAGAGAGAGTACAGCTTTGGGGTTCTTAATAAAGGTCATAGCAGTACTTGTTGATGAGTGACTTGTATGATCTTTTTTCGCCAAGGCTGTACCCTCTCTCTTCGTC
Pv65_miR529	AGAAGAGAGAGAGTACAGCCT	miR529	Chr01N	-	36328623..36328643	36328532..36328643	AGAAGAGAGAGAGTACAGCCTTCATCACACTCACACACAACTGCATAAGGTCAGAGACTTATGTGATCTGAAGTCTGTACATGCAGGTAAGGCTGTACTCTCTCTCTTCTCC
Pv65_miR529	AGAAGAGAGAGAGTACAGCCT	miR529	Chr01N	+	36328537..36328557	36328537..36328648	AGAAGAGAGAGAGTACAGCCTTACCTGCATGTACAGACTTCAGATCACATAAGTCTCTGACCTTATGCAGTTGTGTGTGAGTGTGATGAAGGCTGTACTCTCTCTCTTCTTC
Pv96_miR827	TTAGATGACCATCAGCAAACA	miR827	Chr01N	+	49571734..49571754	49571630..49571754	TTTTGTTGGTGGTCATCTAACCATGCTCCGATCCGGTGCATGGATCATGGATTGCGGTCATGACCCATGACCGTCATGGACTGATCATGGTCTTGCGTGCGCGGTTAGATGACCATCAGCAAACA
Pv59_miR858	TTCGTTGTCTGTTCGACCTCG	miR858	Chr06N	-	37953704..37953724	37953625..37953724	TTCGTTGTCTGTTCGACCTCGCATCGAGCTTGATCCATGCCATGGTGAATCTTGAGCTTCGGCCAAGGAACTGATGAGGAGGTCGAACAGGCAGCGAACT
Pv4_Novel	CTCGCCGGAGCTGCGTGCCGCG	Novel	Chr02K	+	53194712..53194733	53194712..53194760	CTCGCCGGAGCTGCGTGCCGCGAACGCGGGCACGCAGCTTTGTCGAGCG
Pv6_Novel	TGAGCCGAGCCAATATCACTTC	Novel	Chr02K	-	19670529..19670550	19670529..19670606	CATGGTATTGACTTGGCTCATCTCGCAGCGACAGCAAACTGCACGAGCACCAGAGGTGAGCCGAGCCAATATCACTTC
Pv6_Novel	TGAGCCGAGCCAATATCACTTC	Novel	Chr02N	-	19118752..19118773	19118752..19118829	CATGGTATTGACTTGGCTCATCTCGCAGCGACAGCAAACTGCACGAGCGCCAGAGGTGAGCCGAGCCAATATCACTTC
Pv15_Novel	ATGACTTGTTTTTTGGGGACG	Novel	Chr03K	-	19239263..19239283	19239263..19239457	ATCCCAAAAAACAAGTCATTCTAGGATTCAAAATTTGTCCCCAAAAACAAGTCATCTTACTGTATTTAGAAAGGGCATGCACATGCAAGAATCAATTAATGCCAAATATGGGTAATAAATAGGGGCAAACATGGTCATTTTAACTTCTTGTTAATTTGTCCTAGAATTCCTAGGATGACTTGTTTTTTGGGGACG
Pv19_Novel	CTCGTCGGCGAGTGCGTGCGTACT	Novel	Chr03K	+	10292699..10292722	10292699..10292746	CTCGTCGGCGAGTGCGTGCGTACTGATCGCGCGCACAGCCGTCGAGGG
Pv21_Novel	TGCGGCTGTACCCGCCGGTGC	Novel	Chr03N	-	30729317..30729337	30729317..30729413	GCCCGCGAGGAGGCCGCGACCGGTGGCGGCGGCGCCAAGGGGATGCACTACCTGCACGCCGCCATCACCGAGGCGATGCGGCTGTACCCGCCGGTGC
Pv22_Novel	AACACGGTAATGGTTAGACTG	Novel	Chr03N	-	8686245..8686265	8686245..8686452	GTGCACATGGCCGGGTATTGCCTCCGTCATGAGAGAAAGAAACCAGATTATTACCACTCTTACAAACAAAGTAGATTAATCCAACACTTTATATAAATCAAACATGTATGGTTACATGCATGGGATAAGCTACTAGCTCAGGAGGGATAGAAGGGAGCAGGGAATAGGTGGTTGCGGGAGCTTGGCAAACACGGTAATGGTTAGACTG
Pv24_Novel	CGAGACGAATCTAATGAACCTT	Novel	Chr01K	-	21317076..21317097	21316993..21317097	CGAGACGAATCTAATGAACCTTATTAACCCATAATTTGCTACAACGATGTGACAATAATTATTCGATAATCATGGATTGATATACCTCGTTAGATTCATCTTGCG
Pv26_Novel	CTCGCCGGAGCTGCGTGCCGCA	Novel	Chr04K	+	44240024..44240045	44240024..44240072	CTCGCCGGAGCTGCGTGCCGCAAACACCGGTGCGCAGCTTCGTCGAGCG
Pv29_Novel	TAGATGTTTGCCTGCTCTATC	Novel	Chr04K	-	10866336..10866356	10866336..10866533	TAGAGCACACTAACATCTACCCTCATGCAAAGTTTGAGGTTGAAGAAGAATTTGTGCAAGAAGGGGAAAAAAAACACTAGCACTTGTCCATGAACAGTTGAACTCGCAACTATTCAAGTGCTAGTTTCTCTTTTTTCTTCTTGCACAAGTGTTTTTTCAACTAACTTTGCATGATGGTAGATGTTTGCCTGCTCTATC
Pv24_Novel	CGAGACGAATCTAATGAACCTT	Novel	Chr01K	-	21193996..21194017	21193913..21194017	CGAGACGAATCTAATGAACCTTATTAACCCATAATTTGCTACAACGATGTGACAATAATTATTCGATAATCATGGATTGATATACCTCGTTAGATTCATCTTGCG
Pv4_Novel	CTCGCCGGAGCTGCGTGCCGCG	Novel	Chr04K	+	36996465..36996486	36996465..36996509	CTCGCCGGAGCTGCGTGCCGCGCAGGCGTGCAGCTTCGTCGAGCG
Pv32_Novel	TGTCTGTGCCAAGTGTTGCGT	Novel	Chr01K	-	19695653..19695673	19695653..19695733	GCAGCATTTGGCACAGGCAGCGTGGCCATTGTTGCACTGAAAGCATATCAATGACCATGCTGTCTGTGCCAAGTGTTGCGT
Pv33_Novel	ATTCTGGGAGGCATCTGATTT	Novel	Chr01K	-	11018504..11018524	11018504..11018585	GTCAGATGACTCCCAGAATCTAGAATCGAAAATCCATAATCAGTTGGGCTCTCGATTCTCAATTCTGGGAGGCATCTGATTT
Pv24_Novel	CGAGACGAATCTAATGAACCTT	Novel	Chr04N	-	2189204..2189225	2189121..2189225	CGAGACGAATCTAATGAACCTTATTAAGCTGTAATTAGACGCTAAATTGCTACAGTAAGCAACATCTAACGATGGATTAATTAGGCTCATTAGATTCGTCTCGCG
Pv36_Novel	ATTAATGACAACTCTACTAGT	Novel	Chr05K	+	52965765..52965785	52965678..52965785	TAGTAGAGTTGTCATTAATTACGAATACCAAATTATACTAGTAAATTTGACATCTGATAAAGGTTCCAACATAATTTGGTAGTCGTAATTAATGACAACTCTACTAGT
Pv36_Novel	ATTAATGACAACTCTACTAGT	Novel	Chr05K	-	52965673..52965693	52965673..52965780	TAGTAGAGTTGTCATTAATTACGACTACCAAATTATGTTGGAACCTTTATCAGATGTCAAATTTACTAGTATAATTTGGTATTCGTAATTAATGACAACTCTACTAGT
Pv19_Novel	CTCGTCGGCGAGTGCGTGCGTACT	Novel	Chr05K	-	35590114..35590137	35590090..35590137	CTCGTCGGCGAGTGCGTGCGTACTGATCGCGCGCACAGCCGTCGAGGG
Pv43_Novel	TTGTAAACCGCACGACTCCTC	Novel	Chr05K	+	39434151..39434171	39434090..39434171	AGAGTCGTTGCGGTCTACAGGGCTCTGGTGTGTCCAACTCCGTAGGACCGCCCCCAAAGCCTTGTAAACCGCACGACTCCTC
Pv44_Novel	GCTGAGACGTGTGTGGAGCCC	Novel	Chr05N	+	71702516..71702536	71702516..71702734	GCTGAGACGTGTGTGGAGCCCAATTCAGGGAGCCGGCCCTGGGTCAAATGGCCGAATATCTCACAGTTATTCACTTGGTCCAAGTTTGGACTAACAGAACGGGGCTTACACTCCTGTGGCATACCTTTTTCTTTTCCATTTTGTTCTTTTATTTAAGTTAAGCTCTTTGTAGTCAATTTGCATTTGCAATCTTTTTGTTTTTTCCCAGACCTTCAGTCG
Pv48_Novel	TGACTGTGTCAAGTGCTGTGC	Novel	Chr05N	-	23716891..23716911	23716891..23716971	ACAGCATTTGACGTAGTCAGCATGGCCGTTGTTGTACTGAGAACATATCAACGAGCACGCTGACTGTGTCAAGTGCTGTGC
Pv51_Novel	TTAGGCTCGGGGACTATGGTG	Novel	Chr05N	+	13689742..13689762	13689742..13689873	TTAGGCTCGGGGACTATGGTGCAGCCAAGGATGACTTGCCGATCGATGGGCGCCACTGATGCGCGTGTGCTGATCGATCGGTCGGCCATCGGCAAGTTGTTCTTGGCTACACCGTGGCCCCTGCTCCTGATG
Pv43_Novel	TTGTAAACCGCACGACTCCTC	Novel	Chr05N	+	46384543..46384563	46384483..46384563	AGAGTCGTTGCGGTCTACAGGGCTCTTGTGTGTCCAACTCCATAGGACAGCCCCAAAGCCTTGTAAACCGCACGACTCCTC
Pv19_Novel	CTCGTCGGCGAGTGCGTGCGTACT	Novel	Chr06K	-	32692583..32692606	32692559..32692606	CTCGTCGGCGAGTGCGTGCGTACTGATCGCGCGCACAGCCGTCGAGGG
Pv55_Novel	ACATGAAGGATGTAGCGAATG	Novel	Chr06K	-	27590971..27590991	27590815..27590991	ACATGAAGGATGTAGCGAATGTTCCTCTGGCTCCCGTCCTCCACCCTGCTTGTGTGGTACATGGTGAACTGCTATGGGCCACCACTGCCCCTAGACGTGGCGGTGGCCGATATCAAGCAGCTCAAGGCCAGGGTGGAGGACTGAGCCAGAGAAACATTCGCTACAACCTTCATGTTC
Pv24_Novel	CGAGACGAATCTAATGAACCTT	Novel	Chr06K	-	15023054..15023075	15022960..15023075	CGAGACGAATCTAATGAACCTTATTATGTTGTAATTAGACGCTAAATTGATACAGTAATGCTATAATAAACAATCTCTAATGACAGATTAATTAGGCTCATTAGATTCGTCTCGCG
Pv24_Novel	CGAGACGAATCTAATGAACCTT	Novel	Chr01K	+	20886650..20886671	20886650..20886754	CGAGACGAATCTAATGAACCTTATTAACCCATAATTTGCTACAACGATGTGACAATAATTATTCGATAATCATGGATTGATATACCTCATTAGATTCATCTTGCG
Pv60_Novel	TATATAGTTACTGTTGTGTGC	Novel	Chr06N	+	21052737..21052757	21052661..21052757	ACATAGCCGTAACTATCTACATGAATTTTTTTTGATTTGTTGTGCTACTGCAACGTATGGGCAAAATGAGAACATGTATATAGTTACTGTTGTGTGC
Pv32_Novel	TGTCTGTGCCAAGTGTTGCGT	Novel	Chr06N	+	28658415..28658435	28658415..28658466	TGTCTGTGCCAAGTGTTGCGTTCCTATCAAGCGTAAATATTGGTGCTGCGAC
Pv61_Novel	GCGGCAACTGCATAACTTGC	Novel	Chr06N	+	38561752..38561771	38561752..38561798	GCGGCAACTGCATAACTTGCAAGAATTTGTGAGTGTCCTTGCTGTAT
Pv62_Novel	CGTGGTATTGTTCCGGCTCATG	Novel	Chr07K	+	43293284..43293305	43293284..43293357	CGTGGTATTGTTCCGGCTCATGTCCTTCTTGAGTCTGTTGGCGGATGTGATGTGAGCCGAACCAATATCACTCA
Pv63_Novel	AGATCTGCTTGGAGCTCATGC	Novel	Chr01K	+	23447709..23447729	23447709..23447915	AGATCTGCTTGGAGCTCATGCACCTGCCCCTGAAGAAAACTAATCACTGTATTGCACTGCACTATCTCAGCACCAGGCTCCAGAACCTGAAGCTCAAACTGTGCAATAGCGTGATCTCTCCCAGCAACAGCCTCCTGAAGTCCCTGGATCTGAGTATCTCTCAAACGAAGGCCTCGCTGGAAGGTCTGAGCCAAGTCTATTACCTGG
Pv71_Novel	TAGGATAAGTGGGAGCCTCCA	Novel	Chr07K	-	4113827..4113847	4113827..4113979	GAGATTCCCACTGTCCCTGTCTACTATCCAGCGAAACCACAGCCAAGGGAACGGGCTTGGCGGAATCAGCGGGGAAAGAAGACCCTGTTGAGCTTGACTCTAGTCTGACTTTGTGAAATGACTTGAGAGGTGTAGGATAAGTGGGAGCCTCCA
Pv62_Novel	CGTGGTATTGTTCCGGCTCATG	Novel	Chr07N	+	41560490..41560511	41560490..41560563	CGTGGTATTGTTCCGGCTCATGTCCTTCTTGAGTCTGTTGGCGGATGTGATGTGAGCCGAACCAATATCACTCA
Pv4_Novel	CTCGCCGGAGCTGCGTGCCGCG	Novel	Chr07N	-	38352771..38352792	38352744..38352792	CTCGCCGGAGCTGCGTGCCGCGGACGCGGGCGCGTAGCTCCGTCGAGCG
Pv19_Novel	CTCGTCGGCGAGTGCGTGCGTACT	Novel	Chr08N	-	40026244..40026267	40026220..40026267	CTCGTCGGCGAGTGCGTGCGTACTGATCGCGCGCACAGCCGTCGAGGG
Pv90_Novel	CATCTGCCGATAACTTCTCGT	Novel	Chr09K	-	2388293..2388313	2388293..2388367	GAGAAGGTATCGGCAGATTGTGGGAGATTCATAGGTAAAAGCAGATCTCCCTAGCATCTGCCGATAACTTCTCGT
Pv90_Novel	CATCTGCCGATAACTTCTCGT	Novel	Chr09N	-	2398018..2398038	2398018..2398092	GAGAAGGTATCGGCAGATTGTGGGAGATTCATAGGTAAAATCAGATCTCCCTAGCATCTGCCGATAACTTCTCGT
Pv63_Novel	AGATCTGCTTGGAGCTCATGC	Novel	Chr09N	+	8885336..8885356	8885215..8885356	GTGCTCTGAAGCAATCTCTGAAACTCCCTCCATCTGCTCTGGATCCTCTTCTGCTGCTGCAGGCGCGGCTGGAACAACTGGCTCCTCCTGGAGCATACCAATATGAGCCATAGCGTCATCTAGATCTGCTTGGAGCTCATGC
Pv19_Novel	CTCGTCGGCGAGTGCGTGCGTACT	Novel	scaffold_5043	-	19285..19308	19261..19308	CTCGTCGGCGAGTGCGTGCGTACTGATCGCGCGCACAGCCGTCGAGGG
Pv63_Novel	AGATCTGCTTGGAGCTCATGC	Novel	Chr01N	+	27719055..27719075	27719036..27719075	ATGAGCCAAAGCATCATCTAGATCTGCTTGGAGCTCATGC
Pv20_Novel	TATGTGTGATATGTGACTTGTT	Novel	Chr03N	+	67868492..67868513	67868492..67868585	TATGTGTGATATGTGACTTGTTTGGTGATATATGTGATATTTGAGACATTTGTGTGATATATGTGATATTTGAGCGATATGTGTGATATATGAG
Pv23_Novel	TACAAAATTTTGAACTAAAGG	Novel	Chr03N	+	17427689..17427709	17427633..17427709	CTTAGTTCAAAGTTTATACTAATTCTCCAAAATGAGATCTCAATTTGAAAAAATAGTACAAAATTTTGAACTAAAGG
Pv54_Novel	AATCAGTTTCTAGTAGTTTT	Novel	Chr06K	-	36105494..36105513	36105494..36105710	AGCTAAGGACACTGATCGGCTCCCCTGGTCAGGCGCGGCGACCCGTGTTGGCTGACCGCTGAGACCAATTTCCCAGATGATTCAGCAAGTGATAATTATTCAAAGGAAATATAATACATTCGTCAAGCGCATCTGGTGTAGTGGTATCATAGTACCCTCCCACGGTACTGACCGGGGTTCGATTCCCCGGATGCGCAAATCAGTTTCTAGTAGTTTT
Pv79_Novel	TAGACTGGTCTCGGCGATGGCT	Novel	Chr07N	-	337934..337955	337934..338059	CTGACTTCGGGAGGCCGGTGTGGGCTTCGTGTGCTTTTGGGGATTTCGACCATTTGGTCATGTGGCTTTGAACTCATTTCTCAAGAACGGGCAAAGGGAGCTCGTAGACTGGTCTCGGCGATGGCT
Pv23_Novel	TACAAAATTTTGAACTAAAGG	Novel	Chr08N	-	36896764..36896784	36896764..36896841	TTTAGTTTAAAGTTTTATACTATTTTTCAAAAATGAGATCTCATTTTAAAGAAATAGTACAAAATTTTGAACTAAAGG
Pv23_Novel	TACAAAATTTTGAACTAAAGG	Novel	Chr01N	+	65011599..65011619	65011540..65011619	TCTTTAGTTCAAAATTTTGTACTAATTTTCCAAAATGAGATCTGATTTTGGAGAAGCAGTACAAAATTTTGAACTAAAGG
Pv92_Novel	ATTTTTGGGAACTAAACGCAC	Novel	Chr09N	+	55989527..55989547	55989527..55989605	ATTTTTGGGAACTAAACGCACCCTATGTTCTGTCACCGATTTTCTATTTACACATGCCCCGTTTAGTTCCCAAAAATTT
Pv95_Novel	TTTGTTTAATTGTTTTGCCTTG	Novel	Chr01N	-	9096088..9096109	9096088..9096186	ATGCTTAACAATTAATCAAGAGCATCATAAACATCATTAGTGCATAACGAAGCATCGTGTGCACATATTTGTATAAGTTTGTTTAATTGTTTTGCCTTG
Pv92_Novel	ATTTTTGGGAACTAAACGCAC	Novel	Chr01N	-	7164863..7164883	7164806..7164883	ATTTTTGGGAACTAAACGCACCCTTAGTCGGTGTTAAGTAGCTGGCCTACTAAGGGCGCGTTTAGTTCCCAAAAATTT
F1-346L
Pv Name	mature_seq	family	chromosome	strand	mature_coordiantes	precursor_coordinates	precursor_seq
Pv1_miR11341	TCGTGTCGCAAAATAGCCTAGG	miR11341	Chr01K	+	50754762..50754783	50754655..50754783	TATGCTATTTTGCGAGATGAATCTAGCGAGGTATAGTAATCTATAATTAGTGAATGATTACTGTAGTATCACTGTAACAAATTATGGATTAATTAGACTCATTAGATTCGTGTCGCAAAATAGCCTAGG
Pv11_miR1432	TCAGGAGAGATGACACCGACG	miR1432	Chr02N	-	63355285..63355305	63355211..63355305	TCAGGAGAGATGACACCGACGTCGGACGGGTCGACCGAGATGTGCATCTGCTGCGTCGCTCGATCCGTCTGAAGCCGGTGTCATTTCCCCTGAAC
Pv98_miR156	GCTCACTTCTCTCTCTGTCAGC	miR156	Chr02K	+	45017696..45017717	45017598..45017717	TGACAGAAGAGAGTGAGCACGCAGCGGCCAGACTGCATCTGAAATTCTGAATACGCGGGGGTGGATGGATGCAGGCCTAGACGCAGCTGCTGTTGCGTGCTCACTTCTCTCTCTGTCAGC
Pv3_miR156	CTGACAGAAGAGAGTGAGCAC	miR156	Chr02K	+	45017597..45017617	45017491..45017617	GCTCTCTCTCTTCGTGTCGAGTTCTTGCTGCGTCTGCTTGGCCCCCTTTTCAGCGGTGATCGACGGTGGGATGGGGCGGGGCGCTGGACATGGTGGTGTGCTGTGGCTGACAGAAGAGAGTGAGCAC
Pv3_miR156	CTGACAGAAGAGAGTGAGCAC	miR156	Chr02N	+	45193004..45193024	45193004..45193121	CTGACAGAAGAGAGTGAGCACACAGCGGGCCAGACTGCATCTGAATACGGCTGCTTCAAAGACGACGGGGCATGGATAGATGCAGCTGCTGTTGCGTGCTCACTTCTCTCTGTCAGCT
Pv16_miR156	GCTCACTGCTCTATCTGTCATC	miR156	Chr01K	-	40812911..40812932	40812911..40812999	TGACAGAAGAGAGTGAGCACCCGGCCGGGCGGAACGGCACCGGCGGGATGTGCCGTCGCGGCCGCGTGCTCACTGCTCTATCTGTCATC
Pv99_miR156	TTGACAGAAGAGAGCGAGCAC	miR156	Chr04K	+	41365097..41365117	41365097..41365184	TTGACAGAAGAGAGCGAGCACCCGGCGCCGCGGCCGGCATGGAGCGCATGCCGTCTCCGCCGCGTGCTCGCTCCTCTTTCTGTCAGCC
Pv99_miR156	TTGACAGAAGAGAGCGAGCAC	miR156	Chr04N	+	43568878..43568898	43568878..43568965	TTGACAGAAGAGAGCGAGCACCCGGCGCCGCGGACGGCATGGAGCGCATGCCGTCCCCGCCGCGTGCTCGCTCCTCTTTCTGTCAGCC
Pv38_miR156	ATGACAGAAGAGAGTGAGCAC	miR156	Chr05K	-	36225546..36225566	36225476..36225566	ATGACAGAAGAGAGTGAGCACACGTGGTCGCTTCCCTGCATGCATTTCTCATGCTTGGAGCTACGCATGCTCACTTCTCTTCCTGTCACCC
Pv41_miR156	GCTCACTTCTCTCTCTGTCGGC	miR156	Chr05K	-	4149272..4149293	4149272..4149368	TGACAGAAGAGAGTGAGCACACATGGTGCCTTTCTTGCATGATGAATGAGAGAATCCATGCTTGAAGCTATGTGTGCTCACTTCTCTCTCTGTCGGC
Pv37_miR156	TTGACAGAAGAGAGTGAGCAC	miR156	Chr05K	-	4148928..4148948	4148861..4148948	TTGACAGAAGAGAGTGAGCACACATGGTGGTTTCTTAGCATGAGTGCCATGCTGGGAGCTGTGCGTGCTCACTCTCTATCTGTCAGTC
Pv37_miR156	TTGACAGAAGAGAGTGAGCAC	miR156	Chr01K	-	6419989..6420009	6419922..6420009	TTGACAGAAGAGAGTGAGCACACGGCGTGATGAACAACATAACATGTATGTTGTTCTCACCGCGTGCTCACTCCTCTTACTGTCATTC
Pv47_miR156	GTGACAGAAGAGAGTGAGCAC	miR156	Chr05N	-	41218340..41218360	41218269..41218360	GTGACAGAAGAGAGTGAGCACACGTGGTCGCTTCCCCTGCATGCGTTTCTCATGCTAGGAGCTACGCGTGCTCACTTCTCTTCTTGTCACCC
Pv41_miR156	GCTCACTTCTCTCTCTGTCGGC	miR156	Chr05N	-	4575202..4575223	4575202..4575298	TGACAGAAGAGAGTGAGCACACATGGTGCCTTTCTTGCATGATGAATGAGAGAGTCCATGCTTGAAGCTATGTGTGCTCACTTCTCTCTCTGTCGGC
Pv37_miR156	TTGACAGAAGAGAGTGAGCAC	miR156	Chr05N	-	4574893..4574913	4574827..4574913	TTGACAGAAGAGAGTGAGCACACACGGTGGTTTCTTAGCATGAGTGCCATGCTGGGAGCTGTGCGTGCTCACTCTCTATCTGTCAGC
Pv58_miR156	GCTCACTTCTCTCTCTGTCAGT	miR156	Chr06K	+	37407079..37407100	37406982..37407100	TGACAGAAGAGAGTGAGCACACAGCGGGCAAACTGCATCGATCCGCACCTTTGCAATCGAGACGGCGCATGAACGAACGATGCAGCTGCTGCTGCGTGCTCACTTCTCTCTCTGTCAGT
Pv58_miR156	GCTCACTTCTCTCTCTGTCAGT	miR156	Chr06N	+	40810702..40810723	40810616..40810723	TGACAGAAGAGAGTGAGCACACAGCGGGCAGACTGCATCGATCCGCACCTTTGCAATCGAGACGAATGATGCAGCTGCTGCTGCGTGCTCACTTCTCTCTCTGTCAGT
Pv69_miR156	GCTCACTGCTCTTTCTGTCATC	miR156	Chr07K	-	38353185..38353206	38353185..38353274	TGACAGAAGAGAGTGAGCACACGGCCGGGCGTGACGGCACCGGCGCGGATGTGCCGTCGCGGCCGCGTGCTCACTGCTCTTTCTGTCATC
Pv75_miR156	GCTCACTGCTCTCTCTGTCATC	miR156	Chr07N	-	35885888..35885909	35885888..35885977	TGACAGAAGAGAGTGAGCACACGGCCGGGCGTGACGGCACCGGCGCGGATGTGCCGTCGCGGCCGCGTGCTCACTGCTCTCTCTGTCATC
Pv81_miR156	GCTCACTACTCTCTCTGTCAGT	miR156	Chr08K	+	15202717..15202738	15202623..15202738	TGACAGAAGAGAGTGAGCACACAGCGGTCAGATTGCATCGATCCCTGCCTTTACAACCGAGACGATCTGAATGATGATGCAGCTGCTGTTGCGTGCTCACTACTCTCTCTGTCAGT
Pv111_miR156	GCTCACTACTCTCTCTGTCAGG	miR156	Chr08N	+	13639061..13639082	13638967..13639082	TGACAGAAGAGAGTGAGCACACAGCGGTCAGATTGCATCAGTCCCTGCCTTTACAACCGAGACGATGTGAATGATGATGCAGCTGCTGTTGAGTGCTCACTACTCTCTCTGTCAGG
Pv16_miR156	GCTCACTGCTCTATCTGTCATC	miR156	Chr01N	-	50078779..50078800	50078779..50078866	TGACAGAAGAGAGTGAGCACACGGCCGGGCGGAACGGCACCGGCGGATGTGCCGTCGCGGCCGCGTGCTCACTGCTCTATCTGTCATC
Pv16_miR156	GCTCACTGCTCTATCTGTCATC	miR156	Chr01N	-	49967350..49967371	49967350..49967437	TGACAGAAGAGAGTGAGCACACGGCCGGGCGGAACGGCACCGGCGGATGTGCCGTCGCGGCCGCGTGCTCACTGCTCTATCTGTCATC
Pv37_miR156	TTGACAGAAGAGAGTGAGCAC	miR156	Chr01N	-	6468014..6468034	6467947..6468034	TTGACAGAAGAGAGTGAGCACACGGCGTGATGAACAACATAATATGTATGTTGTCCTCACCGCGTGCTCACTCCTCTTTCTGTCAGTC
Pv39_miR159	AGCTGCTCGTTCATGGTTCC	miR159	Chr05K	-	31453609..31453628	31453513..31453628	AGCTGCTCGTTCATGGTTCCCACTACCCTACCTCATTGGCTTGAGAGAGAGATTGTGAGATCTAGTGAGATGATTGGTTTGAGATAGGCTTGTGGTTTGCATGATCGAGGAGCTGC
Pv39_miR159	AGCTGCTCGTTCATGGTTCC	miR159	Chr05K	-	9284272..9284291	9284171..9284291	AGCTGCTCGTTCATGGTTCCCACTGTCCTATCTCATCGGCTTTGAGAGAGAGATTGTGAGATCGAGCTAGCGAGATGATTGGTTTGAGATAGGCTTGTGGTTTGCATGACCGAGGAGCTGC
Pv39_miR159	AGCTGCTCGTTCATGGTTCC	miR159	Chr05N	-	10150159..10150178	10150063..10150178	AGCTGCTCGTTCATGGTTCCCACTGTCCTATCTCATCGGCTTTGAGAGACATTGTGAGATCTAGTGAGGTGATTGGTTTTGAGATCGGCTTGTGGTTTGCATGACCGAGGAGCTGC
Pv9_miR160	TGCCTGGCTCCCTGTATGCCA	miR160	Chr02K	-	3795148..3795168	3795063..3795168	TGCCTGGCTCCCTGTATGCCACTCGCACGGCTACCACCTGGATCGGAGATTTTGTTGATCGATCGATCGGTGGCCGCTGCGGCTGGCGTGCGAGGTGCCAAGCATG
Pv9_miR160	TGCCTGGCTCCCTGTATGCCA	miR160	Chr02N	-	3571095..3571115	3571009..3571115	TGCCTGGCTCCCTGTATGCCAATCGCACGGCTACCACCTGGATCGGAGATTATTGATGATCGATCGATCGGTGGCCGCTGCGGCTGGCGTGCGAGGTGCCAAGCATG
Pv9_miR160	TGCCTGGCTCCCTGTATGCCA	miR160	Chr04K	+	43834040..43834060	43834040..43834123	TGCCTGGCTCCCTGTATGCCACACATGTAGCCCAACCCGTGGCGCGATTGGATCCTGTGGGTGGCGTGCAAGGAGCCAAGCATG
Pv9_miR160	TGCCTGGCTCCCTGTATGCCA	miR160	Chr04N	+	46174391..46174411	46174391..46174474	TGCCTGGCTCCCTGTATGCCACACATGTAGCCCAACCCGTGGCGCGATTGGATGCTGTGGGTGGCGTGCAAGGAGCCAAGCATG
Pv9_miR160	TGCCTGGCTCCCTGTATGCCA	miR160	Chr01K	-	4927382..4927402	4927319..4927402	TGCCTGGCTCCCTGTATGCCACACATGTAGCCCAACCCGTGGCGTGGTTGCCTGCTGTGGGTGGCATGCAAGGGGCCAAGCATG
Pv9_miR160	TGCCTGGCTCCCTGTATGCCA	miR160	Chr06K	+	3949643..3949663	3949643..3949731	TGCCTGGCTCCCTGTATGCCACTCGTCTAGAGCAACAACTCGACTCCTAATGTTGCCTACGATGGATGGCGTGCACGGTGCCAAGCATG
Pv9_miR160	TGCCTGGCTCCCTGTATGCCA	miR160	Chr06N	+	3899689..3899709	3899689..3899777	TGCCTGGCTCCCTGTATGCCACTCATCTAGAGCAACAACTCGGCTCCTACTGTTGCCTACAATGGATGGCGTGCACGGTGCCAAGCATG
Pv9_miR160	TGCCTGGCTCCCTGTATGCCA	miR160	Chr09K	-	4946925..4946945	4946820..4946945	TGCCTGGCTCCCTGTATGCCACTCGCGTAGCTGCCAGCCAGCCCAGTCGAGCTCCCCCAGGATTAGCTGTGGGCGTGTACTACGTTGCTGGCTCTACTGCGGATGGCGTGCGAGGAGCCAAGCATG
Pv9_miR160	TGCCTGGCTCCCTGTATGCCA	miR160	Chr09N	-	5405629..5405649	5405544..5405649	TGCCTGGCTCCCTGTATGCCACTCGCATAGCTGCCAGCAGCTAACCCAAGTTTTGAGGTCCCCCAGGCTAGCTCTACTGCGGATGGCGTGCGAGGAGCCAAGCATG
Pv9_miR160	TGCCTGGCTCCCTGTATGCCA	miR160	Chr01N	-	4768278..4768298	4768215..4768298	TGCCTGGCTCCCTGTATGCCACACACGTAGCCCAACCCGTGGTGTGGTTGCCTGCTGTGGGTGGCGTGCAAGGGGCCAAGCATG
Pv115_miR160	GCGTGCAAGGGGCCAAGCATG	miR160	Chr01N	-	4768215..4768235	4768191..4768235	GCGTGCAAGGGGCCAAGCATGCATTTTTGTTTCCATCTTCTGTCA
Pv74_miR162	TCGATAAACCTCTGCATCCAG	miR162	Chr01K	+	40135561..40135581	40135458..40135581	GGGCGCAGTGGTTTATCGATCCCTTCCTTGCCTTGTGCTGATCCGGGAGCGGTGGTTCAAGTGTTTCTTGTTGCAGCAGCTTTGCAGACAACGCGGGAATCGGTCGATAAACCTCTGCATCCAG
Pv74_miR162	TCGATAAACCTCTGCATCCAG	miR162	Chr01N	+	49219552..49219572	49219445..49219572	GGGCGCAGTGGTTTATCGATCCCTTCCTTGCCTTGTACATGCTGATCCGGGAGCGGTGGTTCAAGTGTTTCTTGTTGCAGCAGCTTTGCAGACAACGCGGGAATCGGTCGATAAACCTCTGCATCCAG
Pv5_miR164	TGGAGAAGCAGGGCACGTGCA	miR164	Chr02K	-	67317746..67317766	67317682..67317766	TGGAGAAGCAGGGCACGTGCATGCATACGCTCTCCTCCCATGTATCTCCATGGACCATGTATTGCACGTGTTCTCCTTCTCCATC
Pv2_miR164	TGGAGAAGCAGGGCACGTGC	miR164	Chr01K	-	53539149..53539168	53539071..53539168	TGGAGAAGCAGGGCACGTGCTCGGTCGATCGGCCGGCCGGCCGGCAGCCCGCTGCATGTATGCAATGTCGATCGCAGCACGTGCGCTCCTTCTCCATC
Pv5_miR164	TGGAGAAGCAGGGCACGTGCA	miR164	Chr02N	-	68738550..68738570	68738460..68738570	TGGAGAAGCAGGGCACGTGCATGCATACGCTCTCCTCCCATCTCCATTCTCCATGGACCGGACGGAGAAGCTAAGCAAGTATATATATTGCACGTGTTCTCCTTCTCCATC
Pv5_miR164	TGGAGAAGCAGGGCACGTGCA	miR164	Chr03K	+	35363511..35363531	35363511..35363642	TGGAGAAGCAGGGCACGTGCATTACCATCCAATGCCGCTCCATGCTCCTCCTCTGGGCTGCTCACCAAACGTTTAAGGATGGATGCATGGATCCATGGATGGATGGTTCTTCATGTGCCCATCTTCTCCACC
Pv14_miR164	TGGAGAAGCAGGGTACGTGCA	miR164	Chr03K	-	31328599..31328619	31328473..31328619	TGGAGAAGCAGGGTACGTGCAGCTAGCGACACACGTACGCCGGAGCACGGCCGGACTCGCGCAACTGCGTGTGGTCGGTCGCGTCGAGGCGAGGCGAGGGAGCTTTTTTGCTCTAGCTAGCTCCTGCACGTGCTCCCCTTCTCCACC
Pv5_miR164	TGGAGAAGCAGGGCACGTGCA	miR164	Chr03K	-	22058773..22058793	22058637..22058793	TGGAGAAGCAGGGCACGTGCATGCATTCTTAGCTTGCTCCCCTCTCGCCGGCTTGGCATTCCGGGCGCCTCGCGCGCGCGCCGATGAGCGCGTGAGAGCGAGGGGGTGCATGGTTGCCGCCGGCTGATGATGCATGCATGTGCCCTTCTCCTCCACC
Pv14_miR164	TGGAGAAGCAGGGTACGTGCA	miR164	Chr03N	-	32715192..32715212	32715122..32715212	TGGAGAAGCAGGGTACGTGCAGCTAGGGACACGCGCCGGAGCTTTTTGCTCCAATGCTAGCTACCTCCTGCACGTGCTCCCCTTCTCCACC
Pv5_miR164	TGGAGAAGCAGGGCACGTGCA	miR164	Chr03N	-	22957449..22957469	22957252..22957469	TGGAGAAGCAGGGCACGTGCATGCATTCTTGCTTCCCTCGATCTCGCCGGCTTGGCATTCCGGCCGCCTCTCGCGCGCGCCGCTGCGTGCGCGCGGCGAGCGCGTGAGAGCGACGGGATATTTGTGGTTGCCGCCTGCCGGCCGGCCGGCTATAGCAGCAGCCATCTAGAGCTAGCTCCTGAAGCGGGCTGATGATGCATGTGCCCTTCTCCTCCACC
Pv5_miR164	TGGAGAAGCAGGGCACGTGCA	miR164	Chr03N	+	35319151..35319171	35319151..35319284	TGGAGAAGCAGGGCACGTGCATTACCATCCAATGCCGATCCATGCTCCTCCTCCTCCTGGCTGCTCATCAACCTTTATGGATGGATGCATGGATCCATGGATGGATGGTTCTTCATGTGCCCATCTTCTCCACC
Pv87_miR164	TGGAGAAGCAGGACACGTGAG	miR164	Chr09K	-	57751093..57751113	57750988..57751113	TGGAGAAGCAGGACACGTGAGCGACCACCCGACTTCAGTCGCCGCGCAGCTACGCTGACGCCTTGGCCCGTTGGCCGTGCGTCTGGCTTCGGTTGGGGGGTCGCTCACGTGTCCGTCCTCTCCACC
Pv87_miR164	TGGAGAAGCAGGACACGTGAG	miR164	Chr09N	-	67893632..67893652	67893537..67893652	TGGAGAAGCAGGACACGTGAGCGACCACCCGACTTCAGTCGCTGCGCGGCGACGCCTTGGCCGTGCGTGCGTTTGGCTTCGGTTGGGGGGTCGCTCACGTGTCCGTCCTCTCCACC
Pv2_miR164	TGGAGAAGCAGGGCACGTGC	miR164	Chr01N	-	63773997..63774016	63773919..63774016	TGGAGAAGCAGGGCACGTGCTTGGTCGATCGGCCGGCCGGCCGGCAGCCCGCTGCATGTGTGCATGGTCGATCGCAGCACGTGCGCTCCTTCTCCATC
Pv27_miR166	TCGGACCAGGCTTCATTCCCC	miR166	Chr01N	+	53330928..53330948	53330853..53330948	GGAATGTTGTCTGGCTCGAGGTGCGCAGAAATTAAACCTGGTGATCGATGGAGATCTCATCGATCTAGGTTGATCTCGGACCAGGCTTCATTCCCC
Pv12_miR166	TCTCGGACCAGGCTTCATTCC	miR166	Chr03K	+	51065799..51065819	51065711..51065819	AATGGAGGCTGATCCAAGATCCCCGGGTGCGAAAACATTACGAAAGCCTTGTGGCGAGGGCCTTTCGGTTTCGCGGTGCTACCGGGGATCTCGGACCAGGCTTCATTCC
Pv12_miR166	TCTCGGACCAGGCTTCATTCC	miR166	Chr03N	+	54984556..54984576	54984467..54984576	AATGGAGGCTGATCCAAGATCCTCGGGTGCGAAAACATTAGGAAAGCCTTGTGGCGAGGGCCTTTCGGTTTCGCGGTTGCTACCGGGGATCTCGGACCAGGCTTCATTCC
Pv27_miR166	TCGGACCAGGCTTCATTCCCC	miR166	Chr04K	-	46797062..46797082	46797062..46797210	GGAATGTTGTCTGGCTCGGGGGCGCCGCTCTTTCTCTGACCTGCCCCTTTCTCCTCCATCTCGCTCTTCCTTTCTCTCTTGGAGATCAAGAGGAGACGGGCAGGGGTGAGAGGAGATGGGTGTAGATCTCGGACCAGGCTTCATTCCCC
Pv27_miR166	TCGGACCAGGCTTCATTCCCC	miR166	Chr04N	-	49414505..49414525	49414505..49414653	GGAATGTTGTCTGGCTCGGGGGCGCCGCTCTTTCTCTGACCTGCCCCTTTCTCCTCCATCTCGATCGCTTCCTCTCTCTTGGAGATGAAGAGGAGATGGGCAGGGGTGAGAGGAGACGGGTGTAGATCTCGGACCAGGCTTCATTCCCC
Pv27_miR166	TCGGACCAGGCTTCATTCCCC	miR166	Chr01K	+	43981279..43981299	43981213..43981299	GGAATGTTGTCTGGCTCGAGGTGCGCAGAAACCTGGCGATGGAGATCTCATCGATCCAGGTTGATCTCGGACCAGGCTTCATTCCCC
Pv27_miR166	TCGGACCAGGCTTCATTCCCC	miR166	Chr09K	+	7802236..7802256	7802168..7802256	GGAATGACGTCCGGTCCGAAGACGCTTGCGATGCGATGCGGCGGCGAGGCACCACGCGCGGCTTCGCTTCGGACCAGGCTTCATTCCCC
Pv88_miR166	GAATGACGTCCGGTCCGAAGA	miR166	Chr09K	+	7802169..7802189	7802098..7802189	TTGCGGAACGGAGGGTGTTCATGGCGGGCCATGAGCATCGCGCCCAGCGCTTGCTTCATGGCTGTCGAGGGGAATGACGTCCGGTCCGAAGA
Pv85_miR166	TCGGACCAGGCTTCATCCCCC	miR166	Chr09K	-	66516839..66516859	66516839..66516931	GGAATGTTGTCTGGTCGGAGACCTAACACCGCGGATCCATGGAGCATCGCAGCATGCATGCCGTGGATGGTTTCGGACCAGGCTTCATCCCCC
Pv27_miR166	TCGGACCAGGCTTCATTCCCC	miR166	Chr09K	-	18324105..18324125	18324105..18324207	GGAATGTTGTCTGGTTCAAGGTCTTGCCTGCGATTCGAGGATGAATCTCGTGTGGTTTTTCATACCTCGAATCTGCGGGATCTCGGACCAGGCTTCATTCCCC
Pv27_miR166	TCGGACCAGGCTTCATTCCCC	miR166	Chr09K	+	27237193..27237213	27237129..27237213	GGAATGTCGTCTGGCGCGAGACCGGCCGGACAACGGGCGGCGTGTTCCGTCGCCTCGGACGGTCTCGGACCAGGCTTCATTCCCC
Pv27_miR166	TCGGACCAGGCTTCATTCCCC	miR166	Chr09N	-	78077559..78077579	78077559..78077645	GGAATGTTGTCTGGTCGGAGATCTAACACCGCGGATCCATGGAGCATCGCAGCATGGTGGATGGTTTCGGACCAGGCTTCATTCCCC
Pv27_miR166	TCGGACCAGGCTTCATTCCCC	miR166	Chr09N	-	20020285..20020305	20020285..20020389	GGAATGTTGTCTGGTTCAAGGTCTTGCCTGTGATTTGAGGATGGAGATCTCGTGTAGTTTTCCATTCCTCGAATCTGCGGGATCTCGGACCAGGCTTCATTCCCC
Pv27_miR166	TCGGACCAGGCTTCATTCCCC	miR166	Chr09N	+	8457088..8457108	8457029..8457108	GGAATGACGTCCGGTCCGAAGACGCTTGCGGCGGCGAGCCGGCGAGGCACCACGCGGCTTCGGACCAGGCTTCATTCCCC
Pv27_miR166	TCGGACCAGGCTTCATTCCCC	miR166	Chr09N	+	29736500..29736520	29736436..29736520	GGAATGTCGTCTGGAGCGAGACCGGCCGGACAACGGGCGGCGTGGGCCGTCGCCTCGGACGGTCTCGGACCAGGCTTCATTCCCC
Pv8_miR167	TGAAGCTGCCAGCATGATCTG	miR167	Chr02K	-	6251869..6251889	6251795..6251889	TGAAGCTGCCAGCATGATCTGACGAGTGTTTAATTAGCAAGTTGACCCCAGAAATGATGAATGCTAACGATCAGATCATGCTTTGCAGTTTCATC
Pv8_miR167	TGAAGCTGCCAGCATGATCTG	miR167	Chr02N	-	6061249..6061269	6061179..6061269	TGAAGCTGCCAGCATGATCTGACGTGTGTTTAGCTAGTTGTCCACAGAAGTGATGACTGCTAACGATCAGATCATGCTTTGCAGTTTCATC
Pv13_miR167	TGAAGCTGCCAGCATGATCTA	miR167	Chr03K	+	60923305..60923325	60923305..60923425	TGAAGCTGCCAGCATGATCTAGCCTTGGTTGGCGTCATCGGCTTCCCACAGAGTCACCAGATCGGTTTGTTGGCTTGGTGTACCTGCAAATCATTGCTAGATCATGCATGACAGCCTCATT
Pv8_miR167	TGAAGCTGCCAGCATGATCTG	miR167	Chr03K	+	60925081..60925101	60925081..60925204	TGAAGCTGCCAGCATGATCTGATGGTATGATATGCTTTATTTTACCTCTCTCCCTGATTGCCAAGGACGAATTCAGAGATTCGGGGAGAGAGGAATAGGCGTCAGGTCATGCTGTAGTTTCATC
Pv13_miR167	TGAAGCTGCCAGCATGATCTA	miR167	Chr03N	+	66124362..66124382	66124362..66124479	TGAAGCTGCCAGCATGATCTAGCTTTGGTTGGCATCATTGGCACACAAACACAGTCACCAGATCGGTTGGCCTGGTGGACCTGCAAATCATTGTTAGATCATGCATGACAGCCTCATT
Pv8_miR167	TGAAGCTGCCAGCATGATCTG	miR167	Chr03N	+	66136322..66136342	66136322..66136446	TGAAGCTGCCAGCATGATCTGATGGTATGATATGCTTTTACCTCGATCTCCTCCTGATCGCCGAGGACGAATTCAGGATAGGGGAAAGAGGAATAATAAGCGTCAGGTCATGCTGTAGTTTCATC
Pv8_miR167	TGAAGCTGCCAGCATGATCTG	miR167	Chr04N	+	45256776..45256796	45256776..45256868	TGAAGCTGCCAGCATGATCTGGCTGCTCAATCGCCGGGCCCTGAACTATGAAGTGTCTGGAGATGCTTCACCAGATCATGTTGTAGCTTCACC
Pv8_miR167	TGAAGCTGCCAGCATGATCTG	miR167	Chr05K	-	50298570..50298590	50298472..50298590	TGAAGCTGCCAGCATGATCTGATCTTTCTTCTTCTAGTTATTAAGTTCCTTCTTCTGGTGATGAAGGTCTGGCAATTTTGGATGATGCCTAGATTCAGATCTTGCTGTGCAGTTTCACC
Pv8_miR167	TGAAGCTGCCAGCATGATCTG	miR167	Chr05N	-	58983030..58983050	58982921..58983050	TGAAGCTGCCAGCATGATCTGATCTTTCTTCTTCTACTTAAGTTCCTATTCCTTCTTCTGGTGATGAAGGTCTGGCAACTTTAATTTGGATGATGCCTAGACGACTCAGATCTTGCTGCGCAGTTTCACC
Pv13_miR167	TGAAGCTGCCAGCATGATCTA	miR167	Chr09K	+	4144297..4144317	4144297..4144398	TGAAGCTGCCAGCATGATCTAGCTCTGAGTGATCACCGAGAGGAACGGAAGTTCGAGCTCTCATGGTCATGCCTTGCTAGGTCATGCTGCGGCAGCCTCACT
Pv13_miR167	TGAAGCTGCCAGCATGATCTA	miR167	Chr09K	+	7527982..7528002	7527982..7528118	TGAAGCTGCCAGCATGATCTAACTCGTGTGGGGGGCGCAAACTAAAGCGATGCCGTGGCATGGCATGGCGAGGTTGCTGCGCTAGCTGAGGCTTATTTTTGGGCGGTGGTGTTAGATCATGCTGTGACAGTTTCACT
Pv8_miR167	TGAAGCTGCCAGCATGATCTG	miR167	Chr09K	-	66728750..66728770	66728666..66728770	TGAAGCTGCCAGCATGATCTGAAAGCCGACGCGTTCGTCCTGATCGTGTCTGGAGAGGGACTGCACGGGAAACAGCAGGCGACCAGATCATCTAGCAGTTTCATT
Pv13_miR167	TGAAGCTGCCAGCATGATCTA	miR167	Chr09N	+	4386910..4386930	4386910..4387011	TGAAGCTGCCAGCATGATCTAGCTCTGAGTGATCACCGAGAGGAACAGAAGTTCGAGCTCTCGTGGTCATGCCTTGCTAGGTCATGCTGCGGCAGCCTCACT
Pv8_miR167	TGAAGCTGCCAGCATGATCTG	miR167	Chr09N	-	78293524..78293544	78293429..78293544	TGAAGCTGCCAGCATGATCTGAAAGCCGGCCGACGCGTTCTTCGTGATCGTGTCTGCAGAGGGACTGCACGCACGGGAAACAGCAGGCGACCTGCAGATCATCTAGCAGTTTCATT
Pv13_miR167	TGAAGCTGCCAGCATGATCTA	miR167	Chr09N	+	8306080..8306100	8306080..8306204	TGAAGCTGCCAGCATGATCTAACTCGTGTGGGGGCGCAAGCGATGCCATGGCATGGCATGGCGAGGTCGCTGCGCTGAGGCTTATTTTGGGCGGTGGTGTTAGATCATGCTGTGACAGTTTCACT
Pv8_miR167	TGAAGCTGCCAGCATGATCTG	miR167	Chr01N	-	5138946..5138966	5138741..5138966	TGAAGCTGCCAGCATGATCTGAGGGCCCAAACAACCATCGGTTTTCAGGGTTTAGTCATACCGCAATGCGAGGGGAAGATGCTGGCTCTTAAGGATTAGTGATAGTTTGGTGACATATGGGGTTGAGTGGTTAACTGGAGGAGGAATTCTTGGGTCTTCTGATATGGCTTCTGAATTTGTGAACATGCATGCTTGGTCAGTCATCAGATCATGTTGCAGCTTCACT
Pv53_miR168	TCGCTTGGTGCAGATCGGGAC	miR168	Chr01K	-	2633157..2633177	2633110..2633177	TCGCTTGGTGCAGATCGGGACCCGACGCCCGCGCCGCCGGGACGGATCCCGCCTTGCACCAAGTGAAT
Pv53_miR168	TCGCTTGGTGCAGATCGGGAC	miR168	Chr01N	-	2679736..2679756	2679689..2679756	TCGCTTGGTGCAGATCGGGACCCGACGCCCGCGCCGCCGGGACGGATCCCGCCTTGCACCAAGTGAAT
Pv57_miR169	CAGCCAAGGATGACTTGCCGG	miR169	Chr04K	-	42613378..42613398	42613291..42613398	CAGCCAAGGATGACTTGCCGGGTATGTGCATGCATGTTACAAGGGAGCATATGTGACCTCTTTTGAGTCCATGCTGTGGTGTCTTCCGGCAAGTTGTCCTTGGCAACA
Pv57_miR169	CAGCCAAGGATGACTTGCCGG	miR169	Chr06K	+	12707611..12707631	12707611..12707720	CAGCCAAGGATGACTTGCCGGCAGCCACCACACCAGGCGTCAACAAACGCCGGCATAATATGCATGATTATGGCCAAGGATCCCGGCCGGCAAGTTTGTCCTTGGCTACA
Pv73_miR169	TGGGCGGTCACCTTGGCTAGT	miR169	Chr07K	+	28931723..28931743	28931656..28931743	TAGCCAAGGATGACTTGCCTACATGGCCTTGTGAGTCCCGGTTGCATAGCCGGTTCAGCTAGGTCTGTGGGCGGTCACCTTGGCTAGT
Pv73_miR169	TGGGCGGTCACCTTGGCTAGT	miR169	Chr07N	+	25915087..25915107	25915020..25915107	TAGCCAAGGATGACTTGCCTACACGGCCTTGTGTGTTCCGGTTGCATAGCCGGTTCAGCTAGGTCTGTGGGCGGTCACCTTGGCTAGT
Pv91_miR169	TAGCCAAGAATGATTTGCCTGT	miR169	Chr09K	-	878587..878608	878507..878608	TAGCCAAGAATGATTTGCCTGTAGCCACCTCTGAATGCTCCTTGTGCAATGGCAATCTGGAGCGGCTACTGGTGGTTCTCCGGGCAGATCATCCTGGCTACC
Pv93_miR169	TAGCCAAGGATGATTTGCCTGT	miR169	Chr09N	-	943782..943803	943702..943803	TAGCCAAGGATGATTTGCCTGTAGCCACCTCCGAGTGCTCCTTGTGCAATGGCAATCTGGAGCGCCTACTGGCGGTTCTCCGGGCAAATCATCCTGGCTACC
Pv31_miR171	TTGAGCCGCGCCAATATCTCT	miR171	Chr04K	+	40201158..40201178	40201097..40201178	CGATATTGGTGAGGTTCAATCCGATGGTAGGTTTTACACAAGCTGTAAAATCAGTATCTGATTGAGCCGCGCCAATATCTCT
Pv31_miR171	TTGAGCCGCGCCAATATCTCT	miR171	Chr04N	+	42359169..42359189	42359108..42359189	CGATATTGGTGAGGTTCAATCCGATGATAGGTTTTACAGAAGCTGTAAAATCAGTATCTGATTGAGCCGCGCCAATATCTCT
Pv102_miR171	TATTGGCGAGGTTCAATCCGA	miR171	Chr01K	-	7285868..7285888	7285812..7285888	TATTGGCGAGGTTCAATCCGATGATGGGGGTTTTGCACGAAGGCGAATCCAGTATCTGATTGAGCCGCGCCAATATC
Pv56_miR171	TGATTGAGCCGTGCCAATATC	miR171	Chr06K	+	10078567..10078587	10078507..10078587	TGTTGGCGCGGTTCAATCCGAGAGCCTGCGCCCCGGGCGGCCATCGGGGGCCCTCCTCTCTGATTGAGCCGTGCCAATATC
Pv56_miR171	TGATTGAGCCGTGCCAATATC	miR171	Chr07N	-	46277610..46277630	46277610..46277686	TATTGGCGCGGTTCAATCAGAAAGCTTGTGCTCCAAAGGCCAGGGGCTCCACTCTTTGATTGAGCCGTGCCAATATC
Pv56_miR171	TGATTGAGCCGTGCCAATATC	miR171	Chr09K	-	68581271..68581291	68581271..68581350	TGTTGGCTCGGCTCGCTCAGATGACCACGCGGGATGCCATGCCCGCGATATGGTGTTTCTGATTGAGCCGTGCCAATATC
Pv56_miR171	TGATTGAGCCGTGCCAATATC	miR171	Chr09K	-	68554514..68554534	68554514..68554593	TGTTGGCTCGGCTCACTCAGATGACCACGCGGGATGCCATGCCCGCGATATGGTGTTTCTGATTGAGCCGTGCCAATATC
Pv112_miR171	TGTTGGCTCGGCTCACTCAG	miR171	Chr09K	-	68509900..68509919	68509840..68509919	TGTTGGCTCGGCTCACTCAGATGACCACGCGGGATGCCATGCCCGCGATATGGTGTTTCTGATTGAGCCGTGGCAATATC
Pv113_miR171	TGTTGGCTCGGCTCACTCAGA	miR171	Chr09K	-	68509899..68509919	68509840..68509919	TGTTGGCTCGGCTCACTCAGATGACCACGCGGGATGCCATGCCCGCGATATGGTGTTTCTGATTGAGCCGTGGCAATATC
Pv56_miR171	TGATTGAGCCGTGCCAATATC	miR171	Chr09K	-	47664758..47664778	47664758..47664867	TGTTGGCTCGGCTCACTCAGAAGCTGAAGGAGCCATGGCCCATGTGGATCTAGCTACGCACAGATTGCAGTGCTAGCTCCTGGGGTTTCTGATTGAGCCGTGCCAATATC
Pv89_miR171	TTGAGCCGCGTCAATATCTCC	miR171	Chr09K	-	17341211..17341231	17341211..17341295	AGGTATTGGCGCGCCTCAATCCGAAGTCGTGGCTGATTATTGGCGCAGCAGCCATGTTCTTGGATTGAGCCGCGTCAATATCTCC
Pv56_miR171	TGATTGAGCCGTGCCAATATC	miR171	Chr09K	-	8329888..8329908	8329888..8329982	TGTTGGCATGGTTCAATCAAATCTTGCGATCCTTGCGTCGCTGATGAGGAGGGAGGTGGCGTTTTCCTTTGATCTGATTGAGCCGTGCCAATATC
Pv56_miR171	TGATTGAGCCGTGCCAATATC	miR171	Chr09N	-	79990175..79990195	79990175..79990258	TGTTGGCTCGGCTCACTCAGAGACCACGGGGTGGTGTGATGCCCGCGAGATCTCTGGTGCTTCTGATTGAGCCGTGCCAATATC
Pv56_miR171	TGATTGAGCCGTGCCAATATC	miR171	Chr09N	-	55136410..55136430	55136410..55136524	TGTTGGCTCGGCTCACTCAGAAGCTGAAGGAGCCATATGGCCCATGGATCTAGCTTAGCTACGCACATATTGAAGTGCTAGCTCCTGGCGTTTCTGATTGAGCCGTGCCAATATC
Pv89_miR171	TTGAGCCGCGTCAATATCTCC	miR171	Chr09N	-	18897000..18897020	18897000..18897084	AGGTATTGGCGCGCCTCAATCCGAAGGCGTGGCTGATTATTGGCGCGGCAGCCATGTTCTTGGATTGAGCCGCGTCAATATCTCC
Pv56_miR171	TGATTGAGCCGTGCCAATATC	miR171	Chr09N	-	9040747..9040767	9040747..9040840	TGTTGGCATGGTTCAATCAAATCGGGTGATCCTTGCGCTGGCGAGGAGGTTGTGGTGGTGTTTTCGTTTGATCTGATTGAGCCGTGCCAATATC
Pv114_miR171	TGATTGAGCCGCGCCAATATC	miR171	Chr01N	-	7032803..7032823	7032803..7032883	TATTGGCGAGGTTCAATCCGATGATGGGGTTTTGCATGAACAAAGGTGGAATCCAGTATCTGATTGAGCCGCGCCAATATC
Pv86_miR172	GCAGCACCATCAAGATTCACA	miR172	Chr01K	-	55848784..55848804	55848684..55848804	GCAGCACCATCAAGATTCACATCGTCAAACTCATCTTCAGTTATGCTGCGCTATGGTTCGCACTTGCTATATTCATGCTGCATACCTGTTGATCGAGATGAGAATCTTGATGATGCTGCAT
Pv10_miR172	AGAATCTTGATGATGCTGCAT	miR172	Chr02K	+	22827914..22827934	22827914..22828051	AGAATCTTGATGATGCTGCATCCGCAGACAAGCGCCTATATATGGCACCCCGGTCTGGCGGTCTGATCACTATGCCTCGGTGCCGCAATGCAAGCACGCTTGTGGCCAAAACATATGCATGCATCAGTAAGTACCCAT
Pv10_miR172	AGAATCTTGATGATGCTGCAT	miR172	Chr02N	+	21738133..21738153	21738049..21738153	GTGGCATCATCAAGATTCACATCGTGACATCGATCGATCTAGACCACTCACTAGGTGGTCTTTGAAGTTTGGAGGAGACGCATGAGAATCTTGATGATGCTGCAT
Pv80_miR172	GCGGCATCATCAGGATTCAC	miR172	Chr08K	-	22389447..22389466	22389359..22389466	GCGGCATCATCAGGATTCACACCAATATAATTCGGGTGTTACCATGCACATATATATGTAGGTCCGGCTCGGTTTGCTACTTGGCTGGGAATCCTGATGATGCTGCAT
Pv82_miR172	AGAATCCTGATGATGCTGCAT	miR172	Chr08N	-	21494135..21494155	21494135..21494244	GCGGCATCATCAGGATTCACATCAACATAATTCGGGTGTACCATGCATATATGATATATGTAGGTCTGGCCCGATTTGCTACTTGGGTGAGAATCCTGATGATGCTGCAT
Pv86_miR172	GCAGCACCATCAAGATTCACA	miR172	Chr01N	-	65913910..65913930	65913817..65913930	GCAGCACCATCAAGATTCACATCAAACTCATCTTCAGTTATGCGCTGCTTCGCTGTTGCTATACATGCTGCTGCATAGCTGTTGATTGAGATGAGAATCTTGATGATGCTGCAT
Pv70_miR2118	TTCCCGATGCCTCCCATTCCTA	miR2118	Chr07K	-	32722025..32722046	32722025..32722122	GGAATGGGAACGTGGAGGAAAGCCTAGCCTGTTTGTTTCCTCCTCCAGCAACAGAGGTGGAAGCTTGGTTCGGTGCTTCCCGATGCCTCCCATTCCTA
Pv106_miR2118	TTCCTGATGCCTCCCATGCCTA	miR2118	Chr07K	-	32705416..32705437	32705416..32705503	GGCATGGGAACATGGAGGAAAGCTCAACCGATGGTTATCTCTTGGAGGTGGGATCTGCTTCAAGCTTTCCTGATGCCTCCCATGCCTA
Pv106_miR2118	TTCCTGATGCCTCCCATGCCTA	miR2118	Chr07K	-	32701453..32701474	32701453..32701511	GGCATGGGAACATGGAGGAAAGCATTCATTTGGTGTTTTCCTGATGCCTCCCATGCCTA
Pv70_miR2118	TTCCCGATGCCTCCCATTCCTA	miR2118	Chr07N	-	30251197..30251218	30251197..30251295	GGAATGGGAACATGGAGGAAAGCCTAGCCTGTTTGTTTCCTCCTCCAGCAACAGAGGTGGAAGCTTTGGTTCGGTGTTTCCCGATGCCTCCCATTCCTA
Pv106_miR2118	TTCCTGATGCCTCCCATGCCTA	miR2118	Chr07N	-	30250991..30251012	30250991..30251062	GGCATGGGAACATGGAGGAAGGCCTATGAGGTGTAAGTCCATTTTGGATCTTCCTGATGCCTCCCATGCCTA
Pv108_miR2118	TTCCCGATGCCTCCCATTCCT	miR2118	Chr07N	-	30249085..30249105	30248924..30249105	TTCCCGATGCCTCCCATTCCTTTCGTTCTTAAGCACTCCTTCCTTTTCCTCTGGCTTGCAGTACATTGACAATTATTTTAGCAAAGAAAACATACCTTTTGGATGTTTTTAAATTGAGGGTGAGCCTGTAAGGGGAAGAAAATATGGCTTAAGAGCAGTAGGCATGGGAACATGGAGGAAGG
Pv42_miR319	TTGGACTGAAGGGTGCTCCCT	miR319	Chr05K	+	1541260..1541280	1541108..1541280	GAGAGCGTCCTTCAGTCCACTCAGGGGAGGTGCTAGGGGTCGAATTAGCTGCCGACTCATTCACCCACATGCCAAGCAACCGCCATGGAAAGAGCTTAGCACATGAGTGAATGAAGCGGGAGGTAAAACCTTCGATCTCGCACCATCTTTGCTTGGACTGAAGGGTGCTCCCT
Pv42_miR319	TTGGACTGAAGGGTGCTCCCT	miR319	Chr05N	+	1616399..1616419	1616248..1616419	GAGAGCGTCCTTCAGTCCACTCAGGGGAGGTGCTAGGGTCGAATTAGCTGCCGACTCATTCACCCACATGCCAAGCACCCGCCATGGAAAGAGCTTAGCACATGAGTGAATGAAGCGGGAGGTAAAACCTTCGATCTCGCACCATCTTTGCTTGGACTGAAGGGTGCTCCCT
Pv42_miR319	TTGGACTGAAGGGTGCTCCCT	miR319	Chr05N	-	49885683..49885703	49885683..49885852	AGAGCTCTCTTCAGTCCACTCTGAAATGGCCGTAGGGTTTCATTAGCTGCCGACTCATCCATTCACCTACCAAGATCCATGGACGAGGAATGTCTTGGTAGCCGAGTGGATGGTGCGGGAGCTAAAATCAAGCTCTACTCTGTTTGTGGTTGGACTGAAGGGTGCTCCCT
Pv68_miR390	AAGCTCAGGAGGGATAGCGCC	miR390	Chr07K	-	40781783..40781803	40781783..40781844	TTATTGCTCAATTGTAGCTCAAGGAGGCTTCCCAACTTGCCAAGCTCAGGAGGGATAGCGCC
Pv67_miR393	CTCCAAAGGGATCGCATTGAT	miR393	Chr07K	-	52090729..52090749	52090669..52090749	CTCCAAAGGGATCGCATTGATCTCACCATCCGCCGCCGCCGGCACGCGCGAGGACAAGATCAGTGCAATCCCTTTGGAATT
Pv67_miR393	CTCCAAAGGGATCGCATTGAT	miR393	Chr07N	-	50270692..50270712	50270610..50270712	CTCCAAAGGGATCGCATTGATCTAGCTCGCTGCTCACCATCCGCCGCCGCCGGCATGCCGGCGCCGCGCGCGAGGACAAGATCAGTGCAATCCCTTTGGAATT
Pv76_miR394	TTGGCATTCTGTCCACCTCC	miR394	Chr01K	+	45501174..45501193	45501174..45501258	TTGGCATTCTGTCCACCTCCTTGCTGATCTTGCAGAAAGCCTCTCAAATCTGTTTGTGTTTTTGGAGGTGGGCATACTGCCAATG
Pv76_miR394	TTGGCATTCTGTCCACCTCC	miR394	Chr01N	+	54889554..54889573	54889554..54889637	TTGGCATTCTGTCCACCTCCTTGCTGATCATGCAGAGAGCCTCTCAAATCTGTTGTGTTTTTGGAGGTGGGCATACTGCCAATG
Pv17_miR395	TGAAGTGTTTGGGGGAACTC	miR395	Chr03K	-	6244119..6244138	6244119..6244186	GTTCCCTACAAGCACTTCACAAGGCACTGAATGCTTTGAGAGCTTTTGTGAAGTGTTTGGGGGAACTC
Pv17_miR395	TGAAGTGTTTGGGGGAACTC	miR395	Chr03K	-	6243767..6243786	6243767..6243853	GTTCCCTTCAAACACTTCACGTGAGGCAACATTACAAAATACTCTTTTAAGAGTTTTATGTGCAATGTGAAGTGTTTGGGGGAACTC
Pv17_miR395	TGAAGTGTTTGGGGGAACTC	miR395	Chr03N	+	55867182..55867201	55867138..55867201	GTTCCCTACAAGCACTTCACAAGGCACAGCTTTGAGAGCTTTTGTGAAGTGTTTGGGGGAACTC
Pv17_miR395	TGAAGTGTTTGGGGGAACTC	miR395	Chr03N	+	55867523..55867542	55867453..55867542	GTTCCCTTCAAGCACTTCACGTGAGGCAACATTCAAATTACTCTTTTTAAGAGTTTTATTATGTGCAATGTGAAGTGTTTGGGGGAACTC
Pv17_miR395	TGAAGTGTTTGGGGGAACTC	miR395	Chr07K	+	49101840..49101859	49101749..49101859	GTTCTCCTCAAACCACTTCAGTTGCTACACACGTTTCATGGCAATGTTTGCATGTTTGTGTGCGCTCATGGGGCCGGAATTGTGTGCATAGTGAAGTGTTTGGGGGAACTC
Pv64_miR395	GTTCTCCTCAAACCACTTCAGT	miR395	Chr07K	+	49101749..49101770	49101677..49101770	TCAAGTGGTCCATGGGGAGTGGAGTAAGTAATTAAGAGTCCTCGCTAGATAATTGGTTGGTTGTCACCTGGAGTTCTCCTCAAACCACTTCAGT
Pv17_miR395	TGAAGTGTTTGGGGGAACTC	miR395	Chr07K	+	49102242..49102261	49102192..49102261	GTTCCCTAGAAGCACTTCACAGGGCCTTGGATGGCTTAATAAGGCTTTTGTGAAGTGTTTGGGGGAACTC
Pv17_miR395	TGAAGTGTTTGGGGGAACTC	miR395	Chr07K	+	49102419..49102438	49102352..49102438	GTTCCCTTCAAGCACTTCGCGTGAAGTGCCATTCATATTCCCTTTAGGAGTATTATTAGGTACAATGTGAAGTGTTTGGGGGAACTC
Pv17_miR395	TGAAGTGTTTGGGGGAACTC	miR395	Chr07N	+	47360894..47360913	47360801..47360913	GTTCTCCTCAAACCACTTCAGTTGCTACACACGTTTCATGGCAATGTTTGCATGTTTGTGTGCATCATGGGGCCGGAATTATTGTGTGCATAGTGAAGTGTTTGGGGGAACTC
Pv17_miR395	TGAAGTGTTTGGGGGAACTC	miR395	Chr07N	+	47361124..47361143	47361079..47361143	GTTCCCTGCAAGCACTTCACAAGGCACTTTTTTTAGAGCTTTATGTGAAGTGTTTGGGGGAACTC
Pv17_miR395	TGAAGTGTTTGGGGGAACTC	miR395	Chr07N	+	47361449..47361468	47361382..47361468	GTTCCCTTCAAGCACTTCGCGTGAATTGCCATTCATATTACTCCCTTTAGGAGTTTTAGGTACAATGTGAAGTGTTTGGGGGAACTC
Pv17_miR395	TGAAGTGTTTGGGGGAACTC	miR395	Chr07N	+	47361277..47361296	47361277..47361402	TGAAGTGTTTGGGGGAACTCCAAGTGTCACCAAGTATAGAAGGTCATATGGATAATGTCAATACGTCATATATGCATAAATGAACAATGTCTGGTGTTACCATGAGTTCCCTTCAAGCACTTCGCG
Pv28_miR396	TTCCACAGCTTTCTTGAACTG	miR396	Chr01K	-	54834355..54834375	54834265..54834375	TTCCACAGCTTTCTTGAACTGCTGCGTGAATTCGAAGTGGCGGTTCTTTGAGAACAGATTGCTTGGCTTCGGTCGGAGATCTATCGAGCAGTTCAATAAAGCTGTGGGAAA
Pv28_miR396	TTCCACAGCTTTCTTGAACTG	miR396	Chr04K	+	5817271..5817291	5817271..5817355	TTCCACAGCTTTCTTGAACTGCATCTGCAAAGGGATGCGCCTTCTACTTGCATGAACACGTGCAGTTCAATAAAGCTGTGGGAAA
Pv28_miR396	TTCCACAGCTTTCTTGAACTG	miR396	Chr04N	+	5499909..5499929	5499909..5499994	TTCCACAGCTTTCTTGAACTGCATCTGCAAAAGGGATGCGCCTTCTACTTGCATGAACACGTGCAGTTCAATAAAGCTGTGGGAAA
Pv66_miR396	TCCACAGGCTTTCTTGAACTG	miR396	Chr07K	+	51489098..51489118	51489098..51489254	TCCACAGGCTTTCTTGAACTGTGAACTCGTGGGGGCATGTCGGATGAACGCAAAACCCCCCGCAATTCTCTTCCCCCGTGAATTGAGAATTGCCGAGCTCTCTCGGCTCGCCAAAGGGCGGCTCTACCTGTTGATGGTTCAAGAAAGCCCATGGAAA
Pv66_miR396	TCCACAGGCTTTCTTGAACTG	miR396	Chr07N	+	49555569..49555589	49555569..49555722	TCCACAGGCTTTCTTGAACTGTGAACTCGTGGGGGCATGTCCGATGAACGCGAAACTCCCCCGCAATTCTCTTCCCCCGTGAATTGAATTGCCGAGCCCTCGGCTCGCCAAAGGGCGGCTCTACCTGTTGATGGTTCAAGAAAGCCCATGGAAA
Pv45_miR396	TTCCACAGCTTTCTTGAACT	miR396	Chr01N	+	65035418..65035437	65035418..65035507	TTCCACAGCTTTCTTGAACTTCTCTCTCTCTCTCTGAATCAATGGCGCGTGCAAGTTGTGGTAGAAGAAGGTCAAGAAAGCTGTGGGAAG
Pv28_miR396	TTCCACAGCTTTCTTGAACTG	miR396	Chr01N	-	65041864..65041884	65041770..65041884	TTCCACAGCTTTCTTGAACTGCTGCGTGAATTCGAAGCGGCAGATCTTCGAGAACAGATAGATTGCTTGGCTTCGGTCGGAGATCTATCGTGCAGTTCAATAAAGCTGTGGGAAA
Pv94_miR396	TCCACAGGCTTTCTTGAACGG	miR396	Chr01N	-	55734978..55734998	55734978..55735149	GAGGAGGACGCTGGTGGGGGAGAAGCCGAGCCCGTGCGCGTGCGGGGCCGCGCCCGCGCCGCCGTGGTGGTGGACGGGGGCGCCGCCGCGGCTGCTGCTGCTGACGGCGGCGGCGGCCGCGGTCGGCGCCGGGGCGGCTGCGGAGGCGGCTTCCACAGGCTTTCTTGAACGG
Pv45_miR396	TTCCACAGCTTTCTTGAACT	miR396	Chr01K	+	54828616..54828635	54828616..54828724	TTCCACAGCTTTCTTGAACTTCTCTCTCTCTCCCCTCTCCTCCCTCCTCTCTCTCTCAGAATCAATTGCGCGTTCAAGTTGTGTAGAAGGTCAAGAAAGCTGTGGGAAG
Pv50_miR397	TTGAGTGCAGCGTTGATGAGC	miR397	Chr01K	-	4700028..4700048	4699978..4700048	TTGAGTGCAGCGTTGATGAGCCGCCGGCGGCGAGGTCCGCCGGCCGCGGCTCACCGGCGCTGCACTCAATA
Pv50_miR397	TTGAGTGCAGCGTTGATGAGC	miR397	Chr01N	-	4512916..4512936	4512868..4512936	TTGAGTGCAGCGTTGATGAGCCGCCGCCAGCCCTTCCCCGGCCGCGGCTCACCGGCGCTGCACTCAATT
Pv7_miR398	TGTGTTCTCAGGTCGCCCCCG	miR398	Chr02K	-	18863494..18863514	18863494..18863573	GGGGCGAGCTGCGAACACATGCGAAGAGGATGAATTACCGCCCCGCCGGTAGTAGGGCATGTGTTCTCAGGTCGCCCCCG
Pv7_miR398	TGTGTTCTCAGGTCGCCCCCG	miR398	Chr02N	-	17460624..17460644	17460624..17460704	GGGGCGACCTGCGAACACATGCGAGGATTACCGCCCCGCTGCCGCCGGGTAGGGCATGCATGTGTTCTCAGGTCGCCCCCG
Pv30_miR399	TGCCAAAGGAGAGTTGCCCTG	miR399	Chr04K	+	2021504..2021524	2021325..2021524	GGCAGCTCTCCTCTGGCAGGTGATGGATCGATCGATCATCGACGGGTGTGTAGTCGATCGAGGACTCGAGGCCGGCCGGTATCCATGCATGATGCAGCTGCATGCTGCATGCATGCACGTGGCCAATGGGTTGCCGTGGTCCTTGATCGACTCACACCGGATCAGGCGTACGTACGTCCTGCCAAAGGAGAGTTGCCCTG
Pv34_miR399	GGCAGCTCTCCTCTGGCAGG	miR399	Chr04N	+	1817768..1817787	1817768..1817953	GGCAGCTCTCCTCTGGCAGGTGATCGACCGATCATCGACGGGTGTGTGCGGTCGATCGAGGACTACTCGAGGCCGGTATCGTGCATGCATGCATGCACGTGGCCAATGGGTTGGCGTGGTCCTCGATCGACTCGCCGGCCGGATCAGACGTACGTACGCACGTCCTGCCAAAGGAGAGTTGCCCTA
Pv30_miR399	TGCCAAAGGAGAGTTGCCCTG	miR399	Chr07K	+	43966326..43966346	43966262..43966346	GGGCTTCTCTTTCTTGGCAGGGAGCGTGCGAATCGGTAGACTAGCTCTGCTCGGTTCAACCCTCTGCCAAAGGAGAGTTGCCCTG
Pv30_miR399	TGCCAAAGGAGAGTTGCCCTG	miR399	Chr07N	+	42155348..42155368	42155281..42155368	GGGCTTCTCTTTCTTGGCAGGGAGACCGTGTGAAGCTGTAGCTGTAGCTCTGCTCCGTTCAAACCTCTGCCAAAGGAGAGTTGCCCTG
Pv40_miR408	CTGCACTGCCTCTTCCCTGGC	miR408	Chr05K	-	18206839..18206859	18206839..18206994	CAGGGATGAGGCAGAGCATGGGATGGGGCCATCAACAAAAAAAAAAAAAACCGTTTCTTCCACTGCGAAAGAAGAGGGGTTCTTCATCAGGCACAGAAAAGATTGAGAGCTCCGCTGGTGTTGTTGCTCCCTCCCCTGCACTGCCTCTTCCCTGGC
Pv40_miR408	CTGCACTGCCTCTTCCCTGGC	miR408	Chr05K	+	18097737..18097757	18097569..18097757	CAGGGATGAGGCAGAGCATGGGATGGGGCCATCAACAACAAAAAAAAAAGAAAAAAAAAGAAAAACCGTTTCTTCCACTGCGAAAGAAGAGGGAGAGGGAGTTTGTGTGAGGTTCTTCATCAGGCACAGAAAAGATTGAGAGCTCCGCTGGTGTTGTTGCTCCCTCCCCTGCACTGCCTCTTCCCTGGC
Pv40_miR408	CTGCACTGCCTCTTCCCTGGC	miR408	Chr05N	+	19622570..19622590	19622401..19622590	CAGGGATGAGGCAGAGCATGGGATGGGGCCATCAACAAAAAAAAAACGTTTCTTCCACTGCGAAAACATGCTTGTTCGCTTGCCTGCGAAATAGGGGAGGCAGTTGTGAGAGGTTCTTCATCAGGCACACAAAAGGTTGAGAGCTCCGCTGGTGTTGTTGCTCCCTCCCCTGCACTGCCTCTTCCCTGGC
Pv105_miR477	TCTCCCTCAAAGGCCTCCAA	miR477	Chr06N	-	50575131..50575150	50575109..50575150	TCTCCCTCAAAGGCCTCCAAGCGGAGGACTTTGAGGCAGAAG
Pv78_miR479	TGAGCCGAACCAATATCACTC	miR479	Chr01K	+	45752588..45752608	45752533..45752608	GTGATGTTGTTTCGGCTCATGTTCTCCAATTCCTGTTGTGAATCGCCACGGGCGATGAGCCGAACCAATATCACTC
Pv78_miR479	TGAGCCGAACCAATATCACTC	miR479	Chr01N	+	55211648..55211668	55211584..55211668	ATGATGTTGTTTCGGCTCATGCTCTCCCATTCCTGTTGTGAATCGCCACGGCCGATGGGAGAGATGAGCCGAACCAATATCACTC
Pv78_miR479	TGAGCCGAACCAATATCACTC	miR479	Chr01N	+	55257083..55257103	55257019..55257103	ATGATGTTGTTTCGGCTCATGCTCTCCCATTCCTGTTGTGAATCGCCACGGCCGACGGGAGAGATGAGCCGAACCAATATCACTC
Pv83_miR528	TGGAAGGGGCATGCAGAGGAG	miR528	Chr09K	-	69181068..69181088	69181001..69181088	TGGAAGGGGCATGCAGAGGAGCAGGAGGTTTGGTTGGAAGCCGACCTGCGCTACCCTCGGTTGCTCTCCTGTGCCTGCCTCTTCCATT
Pv83_miR528	TGGAAGGGGCATGCAGAGGAG	miR528	Chr09N	-	80434938..80434958	80434871..80434958	TGGAAGGGGCATGCAGAGGAGCAGGAGGTTTGGTTGGAAGCCGACTTGTGCTACCCTCGCTCGCTCTCCTGTGCCTGCCTCTTCCATT
Pv83_miR528	TGGAAGGGGCATGCAGAGGAG	miR528	Chr01N	+	33956383..33956403	33956383..33956474	TGGAAGGGGCATGCAGAGGAGCAGGACCTCCGGTTGGAAGCCGACCTGTGTGTGCTACCCTCGCTCGCTCTCCTGTGCCTGCCTCTTCCATT
Pv83_miR528	TGGAAGGGGCATGCAGAGGAG	miR528	Chr01N	+	44585339..44585359	44585339..44585430	TGGAAGGGGCATGCAGAGGAGCAGGACCTCCGGTTGGAAGCCGACCTGTGTGTGCTACCCTCGCTCGCTCTCCTGTGCCTGCCTCTTCCATT
Pv65_miR529	AGAAGAGAGAGAGTACAGCCT	miR529	Chr01K	+	28898864..28898884	28898864..28898970	AGAAGAGAGAGAGTACAGCCTTACCATGTACACACTTCAGATCTCATCAGTCTGACCTTATGAAGTTATGTGTGAGTGTCATGAAGGCTGTACCCTCTCTCTTCTTC
Pv72_miR529	AGAAGAGAGAGAGTACAGCTT	miR529	Chr07K	+	23017591..23017611	23017591..23017700	AGAAGAGAGAGAGTACAGCTTTGGGGTTCTTAATAAAGGTCATAGCAGTACTTGTTGATGAGTGACTTGTATGATCTTTTTTCGCCAAGGCTGTACCCTCTCTCTTCGTC
Pv65_miR529	AGAAGAGAGAGAGTACAGCCT	miR529	Chr01N	-	36328623..36328643	36328532..36328643	AGAAGAGAGAGAGTACAGCCTTCATCACACTCACACACAACTGCATAAGGTCAGAGACTTATGTGATCTGAAGTCTGTACATGCAGGTAAGGCTGTACTCTCTCTCTTCTCC
Pv65_miR529	AGAAGAGAGAGAGTACAGCCT	miR529	Chr01N	+	36328537..36328557	36328537..36328648	AGAAGAGAGAGAGTACAGCCTTACCTGCATGTACAGACTTCAGATCACATAAGTCTCTGACCTTATGCAGTTGTGTGTGAGTGTGATGAAGGCTGTACTCTCTCTCTTCTTC
Pv110_miR535	TGACAACGAGAGAGAGCACGC	miR535	Chr08K	-	27239392..27239412	27239327..27239412	TGACAACGAGAGAGAGCACGCCGGTGCGTTCGTCACAGAGATGTGGCCCGCGGCGGCATACTTGCGTGCTCCCTCCCGTTGTCACT
Pv110_miR535	TGACAACGAGAGAGAGCACGC	miR535	Chr08N	+	30803724..30803744	30803724..30803809	TGACAACGAGAGAGAGCACGCCGGTGCGGCCGTCACGGAGATGTGGCTCGTGGCGGCGTACTTGCGTGCTCCCTCCCGCTGTCACT
Pv96_miR827	TTAGATGACCATCAGCAAACA	miR827	Chr01N	+	49571734..49571754	49571630..49571754	TTTTGTTGGTGGTCATCTAACCATGCTCCGATCCGGTGCATGGATCATGGATTGCGGTCATGACCCATGACCGTCATGGACTGATCATGGTCTTGCGTGCGCGGTTAGATGACCATCAGCAAACA
Pv4_Novel	CTCGCCGGAGCTGCGTGCCGCG	Novel	Chr02K	+	53194712..53194733	53194712..53194760	CTCGCCGGAGCTGCGTGCCGCGAACGCGGGCACGCAGCTTTGTCGAGCG
Pv6_Novel	TGAGCCGAGCCAATATCACTTC	Novel	Chr02K	-	19670529..19670550	19670529..19670606	CATGGTATTGACTTGGCTCATCTCGCAGCGACAGCAAACTGCACGAGCACCAGAGGTGAGCCGAGCCAATATCACTTC
Pv6_Novel	TGAGCCGAGCCAATATCACTTC	Novel	Chr02N	-	19118752..19118773	19118752..19118829	CATGGTATTGACTTGGCTCATCTCGCAGCGACAGCAAACTGCACGAGCGCCAGAGGTGAGCCGAGCCAATATCACTTC
Pv15_Novel	ATGACTTGTTTTTTGGGGACG	Novel	Chr03K	-	19239263..19239283	19239263..19239457	ATCCCAAAAAACAAGTCATTCTAGGATTCAAAATTTGTCCCCAAAAACAAGTCATCTTACTGTATTTAGAAAGGGCATGCACATGCAAGAATCAATTAATGCCAAATATGGGTAATAAATAGGGGCAAACATGGTCATTTTAACTTCTTGTTAATTTGTCCTAGAATTCCTAGGATGACTTGTTTTTTGGGGACG
Pv19_Novel	CTCGTCGGCGAGTGCGTGCGTACT	Novel	Chr03K	+	10292699..10292722	10292699..10292746	CTCGTCGGCGAGTGCGTGCGTACTGATCGCGCGCACAGCCGTCGAGGG
Pv21_Novel	TGCGGCTGTACCCGCCGGTGC	Novel	Chr03N	-	30729317..30729337	30729317..30729413	GCCCGCGAGGAGGCCGCGACCGGTGGCGGCGGCGCCAAGGGGATGCACTACCTGCACGCCGCCATCACCGAGGCGATGCGGCTGTACCCGCCGGTGC
Pv22_Novel	AACACGGTAATGGTTAGACTG	Novel	Chr03N	-	8686245..8686265	8686245..8686452	GTGCACATGGCCGGGTATTGCCTCCGTCATGAGAGAAAGAAACCAGATTATTACCACTCTTACAAACAAAGTAGATTAATCCAACACTTTATATAAATCAAACATGTATGGTTACATGCATGGGATAAGCTACTAGCTCAGGAGGGATAGAAGGGAGCAGGGAATAGGTGGTTGCGGGAGCTTGGCAAACACGGTAATGGTTAGACTG
Pv24_Novel	CGAGACGAATCTAATGAACCTT	Novel	Chr01K	-	21317076..21317097	21316993..21317097	CGAGACGAATCTAATGAACCTTATTAACCCATAATTTGCTACAACGATGTGACAATAATTATTCGATAATCATGGATTGATATACCTCGTTAGATTCATCTTGCG
Pv24_Novel	CGAGACGAATCTAATGAACCTT	Novel	Chr01K	-	21193996..21194017	21193913..21194017	CGAGACGAATCTAATGAACCTTATTAACCCATAATTTGCTACAACGATGTGACAATAATTATTCGATAATCATGGATTGATATACCTCGTTAGATTCATCTTGCG
Pv101_Novel	TTCCGAATTTGAATAGTACCTC	Novel	Chr04K	-	21017385..21017406	21017355..21017406	TTCCGAATTTGAATAGTACCTCATATTTTGAACAGTGCTGTGAATTTGAATA
Pv29_Novel	TAGATGTTTGCCTGCTCTATC	Novel	Chr04K	-	10866336..10866356	10866336..10866533	TAGAGCACACTAACATCTACCCTCATGCAAAGTTTGAGGTTGAAGAAGAATTTGTGCAAGAAGGGGAAAAAAAACACTAGCACTTGTCCATGAACAGTTGAACTCGCAACTATTCAAGTGCTAGTTTCTCTTTTTTCTTCTTGCACAAGTGTTTTTTCAACTAACTTTGCATGATGGTAGATGTTTGCCTGCTCTATC
Pv4_Novel	CTCGCCGGAGCTGCGTGCCGCG	Novel	Chr04K	+	36996465..36996486	36996465..36996509	CTCGCCGGAGCTGCGTGCCGCGCAGGCGTGCAGCTTCGTCGAGCG
Pv32_Novel	TGTCTGTGCCAAGTGTTGCGT	Novel	Chr01K	-	19695653..19695673	19695653..19695733	GCAGCATTTGGCACAGGCAGCGTGGCCATTGTTGCACTGAAAGCATATCAATGACCATGCTGTCTGTGCCAAGTGTTGCGT
Pv24_Novel	CGAGACGAATCTAATGAACCTT	Novel	Chr04N	-	2189204..2189225	2189121..2189225	CGAGACGAATCTAATGAACCTTATTAAGCTGTAATTAGACGCTAAATTGCTACAGTAAGCAACATCTAACGATGGATTAATTAGGCTCATTAGATTCGTCTCGCG
Pv33_Novel	ATTCTGGGAGGCATCTGATTT	Novel	Chr01K	-	11018504..11018524	11018504..11018585	GTCAGATGACTCCCAGAATCTAGAATCGAAAATCCATAATCAGTTGGGCTCTCGATTCTCAATTCTGGGAGGCATCTGATTT
Pv43_Novel	TTGTAAACCGCACGACTCCTC	Novel	Chr05K	+	39434151..39434171	39434090..39434171	AGAGTCGTTGCGGTCTACAGGGCTCTGGTGTGTCCAACTCCGTAGGACCGCCCCCAAAGCCTTGTAAACCGCACGACTCCTC
Pv19_Novel	CTCGTCGGCGAGTGCGTGCGTACT	Novel	Chr05K	-	35590114..35590137	35590090..35590137	CTCGTCGGCGAGTGCGTGCGTACTGATCGCGCGCACAGCCGTCGAGGG
Pv4_Novel	CTCGCCGGAGCTGCGTGCCGCG	Novel	Chr05N	-	27446344..27446365	27446317..27446365	CTCGCCGGAGCTGCGTGCCGCGAACGCGGGCACACAGCTTCGTCGAGCG
Pv48_Novel	TGACTGTGTCAAGTGCTGTGC	Novel	Chr05N	-	23716891..23716911	23716891..23716971	ACAGCATTTGACGTAGTCAGCATGGCCGTTGTTGTACTGAGAACATATCAACGAGCACGCTGACTGTGTCAAGTGCTGTGC
Pv43_Novel	TTGTAAACCGCACGACTCCTC	Novel	Chr05N	+	46384543..46384563	46384483..46384563	AGAGTCGTTGCGGTCTACAGGGCTCTTGTGTGTCCAACTCCATAGGACAGCCCCAAAGCCTTGTAAACCGCACGACTCCTC
Pv19_Novel	CTCGTCGGCGAGTGCGTGCGTACT	Novel	Chr06K	-	32692583..32692606	32692559..32692606	CTCGTCGGCGAGTGCGTGCGTACTGATCGCGCGCACAGCCGTCGAGGG
Pv24_Novel	CGAGACGAATCTAATGAACCTT	Novel	Chr06K	-	15023054..15023075	15022960..15023075	CGAGACGAATCTAATGAACCTTATTATGTTGTAATTAGACGCTAAATTGATACAGTAATGCTATAATAAACAATCTCTAATGACAGATTAATTAGGCTCATTAGATTCGTCTCGCG
Pv104_Novel	TAATATATTAATGACTGGAGG	Novel	Chr06K	+	7051650..7051670	7051600..7051670	TCCGGTCATTAATATATGACGTTTTTTAGTTCTAAATTACACTAAAAATATAATATATTAATGACTGGAGG
Pv104_Novel	TAATATATTAATGACTGGAGG	Novel	Chr06N	-	237752..237772	237752..237822	TCCGGTCATTAATATATGATGTTTTTTAGTTCTAAATTACACTAAAAATATAATATATTAATGACTGGAGG
Pv60_Novel	TATATAGTTACTGTTGTGTGC	Novel	Chr06N	+	21052737..21052757	21052661..21052757	ACATAGCCGTAACTATCTACATGAATTTTTTTTGATTTGTTGTGCTACTGCAACGTATGGGCAAAATGAGAACATGTATATAGTTACTGTTGTGTGC
Pv32_Novel	TGTCTGTGCCAAGTGTTGCGT	Novel	Chr06N	+	28658415..28658435	28658415..28658466	TGTCTGTGCCAAGTGTTGCGTTCCTATCAAGCGTAAATATTGGTGCTGCGAC
Pv61_Novel	GCGGCAACTGCATAACTTGC	Novel	Chr06N	+	38561752..38561771	38561752..38561798	GCGGCAACTGCATAACTTGCAAGAATTTGTGAGTGTCCTTGCTGTAT
Pv62_Novel	CGTGGTATTGTTCCGGCTCATG	Novel	Chr07K	+	43293284..43293305	43293284..43293357	CGTGGTATTGTTCCGGCTCATGTCCTTCTTGAGTCTGTTGGCGGATGTGATGTGAGCCGAACCAATATCACTCA
Pv24_Novel	CGAGACGAATCTAATGAACCTT	Novel	Chr01K	+	20886650..20886671	20886650..20886754	CGAGACGAATCTAATGAACCTTATTAACCCATAATTTGCTACAACGATGTGACAATAATTATTCGATAATCATGGATTGATATACCTCATTAGATTCATCTTGCG
Pv71_Novel	TAGGATAAGTGGGAGCCTCCA	Novel	Chr07K	-	4113827..4113847	4113827..4113979	GAGATTCCCACTGTCCCTGTCTACTATCCAGCGAAACCACAGCCAAGGGAACGGGCTTGGCGGAATCAGCGGGGAAAGAAGACCCTGTTGAGCTTGACTCTAGTCTGACTTTGTGAAATGACTTGAGAGGTGTAGGATAAGTGGGAGCCTCCA
Pv62_Novel	CGTGGTATTGTTCCGGCTCATG	Novel	Chr07N	+	41560490..41560511	41560490..41560563	CGTGGTATTGTTCCGGCTCATGTCCTTCTTGAGTCTGTTGGCGGATGTGATGTGAGCCGAACCAATATCACTCA
Pv4_Novel	CTCGCCGGAGCTGCGTGCCGCG	Novel	Chr07N	-	38352771..38352792	38352744..38352792	CTCGCCGGAGCTGCGTGCCGCGGACGCGGGCGCGTAGCTCCGTCGAGCG
Pv109_Novel	CCGAATTGTAGTCTGGAGAGA	Novel	Chr07N	-	674071..674091	674071..674123	TCCCCAGCTTGAGAATCGGGTAGCCTCACTACCCGAATTGTAGTCTGGAGAGA
Pv104_Novel	TAATATATTAATGACTGGAGG	Novel	Chr08K	-	1366329..1366349	1366329..1366399	TCCGGTCATTAATATATGATGTTTTTTAGTTCTAAATTACACTAAAAATATAATATATTAATGACTGGAGG
Pv19_Novel	CTCGTCGGCGAGTGCGTGCGTACT	Novel	Chr08N	-	40026244..40026267	40026220..40026267	CTCGTCGGCGAGTGCGTGCGTACTGATCGCGCGCACAGCCGTCGAGGG
Pv90_Novel	CATCTGCCGATAACTTCTCGT	Novel	Chr09K	-	2388293..2388313	2388293..2388367	GAGAAGGTATCGGCAGATTGTGGGAGATTCATAGGTAAAAGCAGATCTCCCTAGCATCTGCCGATAACTTCTCGT
Pv90_Novel	CATCTGCCGATAACTTCTCGT	Novel	Chr09N	-	2398018..2398038	2398018..2398092	GAGAAGGTATCGGCAGATTGTGGGAGATTCATAGGTAAAATCAGATCTCCCTAGCATCTGCCGATAACTTCTCGT
Pv63_Novel	AGATCTGCTTGGAGCTCATGC	Novel	Chr09N	+	8885336..8885356	8885215..8885356	GTGCTCTGAAGCAATCTCTGAAACTCCCTCCATCTGCTCTGGATCCTCTTCTGCTGCTGCAGGCGCGGCTGGAACAACTGGCTCCTCCTGGAGCATACCAATATGAGCCATAGCGTCATCTAGATCTGCTTGGAGCTCATGC
Pv19_Novel	CTCGTCGGCGAGTGCGTGCGTACT	Novel	scaffold_5043	-	19285..19308	19261..19308	CTCGTCGGCGAGTGCGTGCGTACTGATCGCGCGCACAGCCGTCGAGGG
Pv104_Novel	TAATATATTAATGACTGGAGG	Novel	scaffold_5316	-	23416..23436	23416..23486	TCCGGTCATTAATATATGATGTTTTTTAGTTCTAAATTACACTAAAAATATAATATATTAATGACTGGAGG
Pv63_Novel	AGATCTGCTTGGAGCTCATGC	Novel	Chr01N	+	27719055..27719075	27719036..27719075	ATGAGCCAAAGCATCATCTAGATCTGCTTGGAGCTCATGC
Pv97_Novel	AATTTTTACTGTAGTTCAAGC	Novel	Chr02K	+	5138390..5138410	5138263..5138410	TTGAACTATAGTAAAAATTTCATACTCATTTGATAACGTATAACTTAGTTATAGATTTATTTCAGTTTATGCTTGTTAAATCTATGCTTTATCTATAACTAAGTTATACATGATCCAATGAGTATGAAATTTTTACTGTAGTTCAAGC
Pv100_Novel	AATGTTGGTGCTGCGACTAGT	Novel	Chr04K	-	26226826..26226846	26226826..26226962	TGGTCGCATCACCAGCACTTCCGATTGATAAGAAGACAGCATTTGACGCAGTCAGCATGCCCGTTGTTGTACTGAGAGCATGCTGTCTGTGTCAAGTGCTGTGCCTATTAATCGTAAATGTTGGTGCTGCGACTAGT
Pv103_Novel	GGCTGAGACGTGTGTGGAGCCC	Novel	Chr05N	+	71702515..71702536	71702515..71702735	GGCTGAGACGTGTGTGGAGCCCAATTCAGGGAGCCGGCCCTGGGTCAAATGGCCGAATATCTCACAGTTATTCACTTGGTCCAAGTTTGGACTAACAGAACGGGGCTTACACTCCTGTGGCATACCTTTTTCTTTTCCATTTTGTTCTTTTATTTAAGTTAAGCTCTTTGTAGTCAATTTGCATTTGCAATCTTTTTGTTTTTTCCCAGACCTTCAGTCGT
Pv97_Novel	AATTTTTACTGTAGTTCAAGC	Novel	Chr05N	-	61006482..61006502	61006482..61006629	TTGAACTATAGTAAAAATTTCATACTCATTTGATAACGTATAACTTAGTTATAGATTTATTTCAGTTTATGCTTGTTAAATCTATGCTTTATCTATAACTAAGTTATACATGATCCAATGAGTATGAAATTTTTACTGTAGTTCAAGC
Pv97_Novel	AATTTTTACTGTAGTTCAAGC	Novel	Chr06K	-	37104227..37104247	37104227..37104374	TTGAACTATAGTAAAATTTTTATACTCATTGGATCACATATAGCTTAATTCTAGATTTATTTAGATTTATGCTTGTTAAATCTATGATTTATCTATAACTAAATTATACGTGATTCAATGAGTATAAAATTTTTACTGTAGTTCAAGC
Pv97_Novel	AATTTTTACTGTAGTTCAAGC	Novel	Chr01K	+	19873381..19873401	19873254..19873401	TTGAACTATAGTAAAAATTTCATACTCATTTGATAACGTATAACTTAGTTATAGATTTATTGCAGTTTATGCTTGTTAAATTTATGCTTTATCTATAACTAAGTTATACATGATCCAATGAGTATGAAATTTTTACTGTAGTTCAAGC
Pv107_Novel	TGTAGGATTACATTATAGCTGT	Novel	Chr07N	+	2855206..2855227	2855206..2855376	TGTAGGATTACATTATAGCTGTTTTGTTAGCATGGAATATGATATATATTATCTTGAACTCCACAACCAGATTTATTACGACAAAGCTGGTTTGGGTTTGTTTACGTCATGTTGTTGGTCTTACTTGGTGTAATGCAGCCCATTGTTATCATGGCATAAGGATCCTATTCA
Pv107_Novel	TGTAGGATTACATTATAGCTGT	Novel	Chr07N	+	2914457..2914478	2914457..2914627	TGTAGGATTACATTATAGCTGTTTTGTTAGCATGGAATATGATATATATTATCTTGAACTCCACAACCAGATTTATTACGACAAAGCTGGTTTGGGTTTGTTTACGTCATGTTGTTGGTCTTACTTGGTGTAATGCAGCCCATTGTTATCATGGCATAAGGATCCTATTCA
Pv97_Novel	AATTTTTACTGTAGTTCAAGC	Novel	Chr01K	+	34164946..34164966	34164819..34164966	TTGAACTATAGTAAAAATTTCATACTCATTTGATAACGTATAACTTAGTTATAGATTTATTTCAGTTTATGCTTGTTAAATCTATGCTTTATCTATAACTAAGTTATACATGATCCAATGAGTATGAAATTTTTACTGTAGTTCAAGC
Alamo
Pv Name	mature_seq	family	chromosome	strand	mature_coordiantes	precursor_coordinates	precursor_seq
Pv11_miR1432	TCAGGAGAGATGACACCGACG	miR1432	Chr02N	-	63355285..63355305	63355211..63355305	TCAGGAGAGATGACACCGACGTCGGACGGGTCGACCGAGATGTGCATCTGCTGCGTCGCTCGATCCGTCTGAAGCCGGTGTCATTTCCCCTGAAC
Pv3_miR156	CTGACAGAAGAGAGTGAGCAC	miR156	Chr02N	+	45193004..45193024	45193004..45193121	CTGACAGAAGAGAGTGAGCACACAGCGGGCCAGACTGCATCTGAATACGGCTGCTTCAAAGACGACGGGGCATGGATAGATGCAGCTGCTGTTGCGTGCTCACTTCTCTCTGTCAGCT
Pv117_miR156	TGACAGAAGAGAGTGAGCACC	miR156	Chr01K	-	40812979..40812999	40812911..40812999	TGACAGAAGAGAGTGAGCACCCGGCCGGGCGGAACGGCACCGGCGGGATGTGCCGTCGCGGCCGCGTGCTCACTGCTCTATCTGTCATC
Pv25_miR156	TGACAGAAGAGAGCGAGCAC	miR156	Chr04K	+	41365098..41365117	41365098..41365183	TGACAGAAGAGAGCGAGCACCCGGCGCCGCGGCCGGCATGGAGCGCATGCCGTCTCCGCCGCGTGCTCGCTCCTCTTTCTGTCAGC
Pv25_miR156	TGACAGAAGAGAGCGAGCAC	miR156	Chr04N	+	43568879..43568898	43568879..43568964	TGACAGAAGAGAGCGAGCACCCGGCGCCGCGGACGGCATGGAGCGCATGCCGTCCCCGCCGCGTGCTCGCTCCTCTTTCTGTCAGC
Pv37_miR156	TTGACAGAAGAGAGTGAGCAC	miR156	Chr01K	-	6419989..6420009	6419922..6420009	TTGACAGAAGAGAGTGAGCACACGGCGTGATGAACAACATAACATGTATGTTGTTCTCACCGCGTGCTCACTCCTCTTACTGTCATTC
Pv37_miR156	TTGACAGAAGAGAGTGAGCAC	miR156	Chr05K	-	4148928..4148948	4148861..4148948	TTGACAGAAGAGAGTGAGCACACATGGTGGTTTCTTAGCATGAGTGCCATGCTGGGAGCTGTGCGTGCTCACTCTCTATCTGTCAGTC
Pv37_miR156	TTGACAGAAGAGAGTGAGCAC	miR156	Chr05N	-	4574893..4574913	4574827..4574913	TTGACAGAAGAGAGTGAGCACACACGGTGGTTTCTTAGCATGAGTGCCATGCTGGGAGCTGTGCGTGCTCACTCTCTATCTGTCAGC
Pv69_miR156	GCTCACTGCTCTTTCTGTCATC	miR156	Chr07K	-	38353185..38353206	38353185..38353274	TGACAGAAGAGAGTGAGCACACGGCCGGGCGTGACGGCACCGGCGCGGATGTGCCGTCGCGGCCGCGTGCTCACTGCTCTTTCTGTCATC
Pv75_miR156	GCTCACTGCTCTCTCTGTCATC	miR156	Chr07N	-	35885888..35885909	35885888..35885977	TGACAGAAGAGAGTGAGCACACGGCCGGGCGTGACGGCACCGGCGCGGATGTGCCGTCGCGGCCGCGTGCTCACTGCTCTCTCTGTCATC
Pv81_miR156	GCTCACTACTCTCTCTGTCAGT	miR156	Chr08K	+	15202717..15202738	15202623..15202738	TGACAGAAGAGAGTGAGCACACAGCGGTCAGATTGCATCGATCCCTGCCTTTACAACCGAGACGATCTGAATGATGATGCAGCTGCTGTTGCGTGCTCACTACTCTCTCTGTCAGT
Pv16_miR156	GCTCACTGCTCTATCTGTCATC	miR156	Chr01N	-	50078779..50078800	50078779..50078866	TGACAGAAGAGAGTGAGCACACGGCCGGGCGGAACGGCACCGGCGGATGTGCCGTCGCGGCCGCGTGCTCACTGCTCTATCTGTCATC
Pv16_miR156	GCTCACTGCTCTATCTGTCATC	miR156	Chr01N	-	49967350..49967371	49967350..49967437	TGACAGAAGAGAGTGAGCACACGGCCGGGCGGAACGGCACCGGCGGATGTGCCGTCGCGGCCGCGTGCTCACTGCTCTATCTGTCATC
Pv37_miR156	TTGACAGAAGAGAGTGAGCAC	miR156	Chr01N	-	6468014..6468034	6467947..6468034	TTGACAGAAGAGAGTGAGCACACGGCGTGATGAACAACATAATATGTATGTTGTCCTCACCGCGTGCTCACTCCTCTTTCTGTCAGTC
Pv3_miR156	CTGACAGAAGAGAGTGAGCAC	miR156	Chr02K	+	45017597..45017617	45017491..45017617	GCTCTCTCTCTTCGTGTCGAGTTCTTGCTGCGTCTGCTTGGCCCCCTTTTCAGCGGTGATCGACGGTGGGATGGGGCGGGGCGCTGGACATGGTGGTGTGCTGTGGCTGACAGAAGAGAGTGAGCAC
Pv39_miR159	AGCTGCTCGTTCATGGTTCC	miR159	Chr05K	-	31453609..31453628	31453513..31453628	AGCTGCTCGTTCATGGTTCCCACTACCCTACCTCATTGGCTTGAGAGAGAGATTGTGAGATCTAGTGAGATGATTGGTTTGAGATAGGCTTGTGGTTTGCATGATCGAGGAGCTGC
Pv120_miR159	TTGCATGACCGAGGAGCTGC	miR159	Chr05K	-	9284171..9284190	9284171..9284291	AGCTGCTCGTTCATGGTTCCCACTGTCCTATCTCATCGGCTTTGAGAGAGAGATTGTGAGATCGAGCTAGCGAGATGATTGGTTTGAGATAGGCTTGTGGTTTGCATGACCGAGGAGCTGC
Pv120_miR159	TTGCATGACCGAGGAGCTGC	miR159	Chr05N	-	10150063..10150082	10150063..10150178	AGCTGCTCGTTCATGGTTCCCACTGTCCTATCTCATCGGCTTTGAGAGACATTGTGAGATCTAGTGAGGTGATTGGTTTTGAGATCGGCTTGTGGTTTGCATGACCGAGGAGCTGC
Pv9_miR160	TGCCTGGCTCCCTGTATGCCA	miR160	Chr02N	-	3571095..3571115	3571009..3571115	TGCCTGGCTCCCTGTATGCCAATCGCACGGCTACCACCTGGATCGGAGATTATTGATGATCGATCGATCGGTGGCCGCTGCGGCTGGCGTGCGAGGTGCCAAGCATG
Pv9_miR160	TGCCTGGCTCCCTGTATGCCA	miR160	Chr04K	+	43834040..43834060	43834040..43834123	TGCCTGGCTCCCTGTATGCCACACATGTAGCCCAACCCGTGGCGCGATTGGATCCTGTGGGTGGCGTGCAAGGAGCCAAGCATG
Pv9_miR160	TGCCTGGCTCCCTGTATGCCA	miR160	Chr04N	+	46174391..46174411	46174391..46174474	TGCCTGGCTCCCTGTATGCCACACATGTAGCCCAACCCGTGGCGCGATTGGATGCTGTGGGTGGCGTGCAAGGAGCCAAGCATG
Pv9_miR160	TGCCTGGCTCCCTGTATGCCA	miR160	Chr01K	-	4927382..4927402	4927319..4927402	TGCCTGGCTCCCTGTATGCCACACATGTAGCCCAACCCGTGGCGTGGTTGCCTGCTGTGGGTGGCATGCAAGGGGCCAAGCATG
Pv9_miR160	TGCCTGGCTCCCTGTATGCCA	miR160	Chr06K	+	3949643..3949663	3949643..3949731	TGCCTGGCTCCCTGTATGCCACTCGTCTAGAGCAACAACTCGACTCCTAATGTTGCCTACGATGGATGGCGTGCACGGTGCCAAGCATG
Pv9_miR160	TGCCTGGCTCCCTGTATGCCA	miR160	Chr06N	+	3899689..3899709	3899689..3899777	TGCCTGGCTCCCTGTATGCCACTCATCTAGAGCAACAACTCGGCTCCTACTGTTGCCTACAATGGATGGCGTGCACGGTGCCAAGCATG
Pv9_miR160	TGCCTGGCTCCCTGTATGCCA	miR160	Chr09K	-	4946925..4946945	4946820..4946945	TGCCTGGCTCCCTGTATGCCACTCGCGTAGCTGCCAGCCAGCCCAGTCGAGCTCCCCCAGGATTAGCTGTGGGCGTGTACTACGTTGCTGGCTCTACTGCGGATGGCGTGCGAGGAGCCAAGCATG
Pv9_miR160	TGCCTGGCTCCCTGTATGCCA	miR160	Chr09N	-	5405629..5405649	5405544..5405649	TGCCTGGCTCCCTGTATGCCACTCGCATAGCTGCCAGCAGCTAACCCAAGTTTTGAGGTCCCCCAGGCTAGCTCTACTGCGGATGGCGTGCGAGGAGCCAAGCATG
Pv9_miR160	TGCCTGGCTCCCTGTATGCCA	miR160	Chr01N	-	4768278..4768298	4768215..4768298	TGCCTGGCTCCCTGTATGCCACACACGTAGCCCAACCCGTGGTGTGGTTGCCTGCTGTGGGTGGCGTGCAAGGGGCCAAGCATG
Pv9_miR160	TGCCTGGCTCCCTGTATGCCA	miR160	Chr02K	-	3795148..3795168	3795063..3795168	TGCCTGGCTCCCTGTATGCCACTCGCACGGCTACCACCTGGATCGGAGATTTTGTTGATCGATCGATCGGTGGCCGCTGCGGCTGGCGTGCGAGGTGCCAAGCATG
Pv74_miR162	TCGATAAACCTCTGCATCCAG	miR162	Chr01K	+	40135561..40135581	40135458..40135581	GGGCGCAGTGGTTTATCGATCCCTTCCTTGCCTTGTGCTGATCCGGGAGCGGTGGTTCAAGTGTTTCTTGTTGCAGCAGCTTTGCAGACAACGCGGGAATCGGTCGATAAACCTCTGCATCCAG
Pv74_miR162	TCGATAAACCTCTGCATCCAG	miR162	Chr01N	+	49219552..49219572	49219445..49219572	GGGCGCAGTGGTTTATCGATCCCTTCCTTGCCTTGTACATGCTGATCCGGGAGCGGTGGTTCAAGTGTTTCTTGTTGCAGCAGCTTTGCAGACAACGCGGGAATCGGTCGATAAACCTCTGCATCCAG
Pv5_miR164	TGGAGAAGCAGGGCACGTGCA	miR164	Chr02N	-	68738550..68738570	68738460..68738570	TGGAGAAGCAGGGCACGTGCATGCATACGCTCTCCTCCCATCTCCATTCTCCATGGACCGGACGGAGAAGCTAAGCAAGTATATATATTGCACGTGTTCTCCTTCTCCATC
Pv14_miR164	TGGAGAAGCAGGGTACGTGCA	miR164	Chr03K	-	31328599..31328619	31328473..31328619	TGGAGAAGCAGGGTACGTGCAGCTAGCGACACACGTACGCCGGAGCACGGCCGGACTCGCGCAACTGCGTGTGGTCGGTCGCGTCGAGGCGAGGCGAGGGAGCTTTTTTGCTCTAGCTAGCTCCTGCACGTGCTCCCCTTCTCCACC
Pv5_miR164	TGGAGAAGCAGGGCACGTGCA	miR164	Chr03K	-	22058773..22058793	22058637..22058793	TGGAGAAGCAGGGCACGTGCATGCATTCTTAGCTTGCTCCCCTCTCGCCGGCTTGGCATTCCGGGCGCCTCGCGCGCGCGCCGATGAGCGCGTGAGAGCGAGGGGGTGCATGGTTGCCGCCGGCTGATGATGCATGCATGTGCCCTTCTCCTCCACC
Pv5_miR164	TGGAGAAGCAGGGCACGTGCA	miR164	Chr03K	+	35363511..35363531	35363511..35363642	TGGAGAAGCAGGGCACGTGCATTACCATCCAATGCCGCTCCATGCTCCTCCTCTGGGCTGCTCACCAAACGTTTAAGGATGGATGCATGGATCCATGGATGGATGGTTCTTCATGTGCCCATCTTCTCCACC
Pv14_miR164	TGGAGAAGCAGGGTACGTGCA	miR164	Chr03N	-	32715192..32715212	32715122..32715212	TGGAGAAGCAGGGTACGTGCAGCTAGGGACACGCGCCGGAGCTTTTTGCTCCAATGCTAGCTACCTCCTGCACGTGCTCCCCTTCTCCACC
Pv5_miR164	TGGAGAAGCAGGGCACGTGCA	miR164	Chr03N	-	22957449..22957469	22957252..22957469	TGGAGAAGCAGGGCACGTGCATGCATTCTTGCTTCCCTCGATCTCGCCGGCTTGGCATTCCGGCCGCCTCTCGCGCGCGCCGCTGCGTGCGCGCGGCGAGCGCGTGAGAGCGACGGGATATTTGTGGTTGCCGCCTGCCGGCCGGCCGGCTATAGCAGCAGCCATCTAGAGCTAGCTCCTGAAGCGGGCTGATGATGCATGTGCCCTTCTCCTCCACC
Pv5_miR164	TGGAGAAGCAGGGCACGTGCA	miR164	Chr03N	+	35319151..35319171	35319151..35319284	TGGAGAAGCAGGGCACGTGCATTACCATCCAATGCCGATCCATGCTCCTCCTCCTCCTGGCTGCTCATCAACCTTTATGGATGGATGCATGGATCCATGGATGGATGGTTCTTCATGTGCCCATCTTCTCCACC
Pv87_miR164	TGGAGAAGCAGGACACGTGAG	miR164	Chr09K	-	57751093..57751113	57750988..57751113	TGGAGAAGCAGGACACGTGAGCGACCACCCGACTTCAGTCGCCGCGCAGCTACGCTGACGCCTTGGCCCGTTGGCCGTGCGTCTGGCTTCGGTTGGGGGGTCGCTCACGTGTCCGTCCTCTCCACC
Pv2_miR164	TGGAGAAGCAGGGCACGTGC	miR164	Chr01N	-	63773997..63774016	63773919..63774016	TGGAGAAGCAGGGCACGTGCTTGGTCGATCGGCCGGCCGGCCGGCAGCCCGCTGCATGTGTGCATGGTCGATCGCAGCACGTGCGCTCCTTCTCCATC
Pv87_miR164	TGGAGAAGCAGGACACGTGAG	miR164	Chr09N	-	67893632..67893652	67893537..67893652	TGGAGAAGCAGGACACGTGAGCGACCACCCGACTTCAGTCGCTGCGCGGCGACGCCTTGGCCGTGCGTGCGTTTGGCTTCGGTTGGGGGGTCGCTCACGTGTCCGTCCTCTCCACC
Pv2_miR164	TGGAGAAGCAGGGCACGTGC	miR164	Chr01K	-	53539149..53539168	53539071..53539168	TGGAGAAGCAGGGCACGTGCTCGGTCGATCGGCCGGCCGGCCGGCAGCCCGCTGCATGTATGCAATGTCGATCGCAGCACGTGCGCTCCTTCTCCATC
Pv5_miR164	TGGAGAAGCAGGGCACGTGCA	miR164	Chr02K	-	67317746..67317766	67317682..67317766	TGGAGAAGCAGGGCACGTGCATGCATACGCTCTCCTCCCATGTATCTCCATGGACCATGTATTGCACGTGTTCTCCTTCTCCATC
Pv12_miR166	TCTCGGACCAGGCTTCATTCC	miR166	Chr03K	+	51065799..51065819	51065711..51065819	AATGGAGGCTGATCCAAGATCCCCGGGTGCGAAAACATTACGAAAGCCTTGTGGCGAGGGCCTTTCGGTTTCGCGGTGCTACCGGGGATCTCGGACCAGGCTTCATTCC
Pv12_miR166	TCTCGGACCAGGCTTCATTCC	miR166	Chr03N	+	54984556..54984576	54984467..54984576	AATGGAGGCTGATCCAAGATCCTCGGGTGCGAAAACATTAGGAAAGCCTTGTGGCGAGGGCCTTTCGGTTTCGCGGTTGCTACCGGGGATCTCGGACCAGGCTTCATTCC
Pv27_miR166	TCGGACCAGGCTTCATTCCCC	miR166	Chr04K	-	46797062..46797082	46797062..46797210	GGAATGTTGTCTGGCTCGGGGGCGCCGCTCTTTCTCTGACCTGCCCCTTTCTCCTCCATCTCGCTCTTCCTTTCTCTCTTGGAGATCAAGAGGAGACGGGCAGGGGTGAGAGGAGATGGGTGTAGATCTCGGACCAGGCTTCATTCCCC
Pv27_miR166	TCGGACCAGGCTTCATTCCCC	miR166	Chr04N	-	49414505..49414525	49414505..49414653	GGAATGTTGTCTGGCTCGGGGGCGCCGCTCTTTCTCTGACCTGCCCCTTTCTCCTCCATCTCGATCGCTTCCTCTCTCTTGGAGATGAAGAGGAGATGGGCAGGGGTGAGAGGAGACGGGTGTAGATCTCGGACCAGGCTTCATTCCCC
Pv27_miR166	TCGGACCAGGCTTCATTCCCC	miR166	Chr01K	+	43981279..43981299	43981213..43981299	GGAATGTTGTCTGGCTCGAGGTGCGCAGAAACCTGGCGATGGAGATCTCATCGATCCAGGTTGATCTCGGACCAGGCTTCATTCCCC
Pv85_miR166	TCGGACCAGGCTTCATCCCCC	miR166	Chr09K	-	66516839..66516859	66516839..66516931	GGAATGTTGTCTGGTCGGAGACCTAACACCGCGGATCCATGGAGCATCGCAGCATGCATGCCGTGGATGGTTTCGGACCAGGCTTCATCCCCC
Pv27_miR166	TCGGACCAGGCTTCATTCCCC	miR166	Chr09K	-	18324105..18324125	18324105..18324207	GGAATGTTGTCTGGTTCAAGGTCTTGCCTGCGATTCGAGGATGAATCTCGTGTGGTTTTTCATACCTCGAATCTGCGGGATCTCGGACCAGGCTTCATTCCCC
Pv27_miR166	TCGGACCAGGCTTCATTCCCC	miR166	Chr09K	+	7802236..7802256	7802168..7802256	GGAATGACGTCCGGTCCGAAGACGCTTGCGATGCGATGCGGCGGCGAGGCACCACGCGCGGCTTCGCTTCGGACCAGGCTTCATTCCCC
Pv88_miR166	GAATGACGTCCGGTCCGAAGA	miR166	Chr09K	+	7802169..7802189	7802098..7802189	TTGCGGAACGGAGGGTGTTCATGGCGGGCCATGAGCATCGCGCCCAGCGCTTGCTTCATGGCTGTCGAGGGGAATGACGTCCGGTCCGAAGA
Pv27_miR166	TCGGACCAGGCTTCATTCCCC	miR166	Chr09K	+	27237193..27237213	27237129..27237213	GGAATGTCGTCTGGCGCGAGACCGGCCGGACAACGGGCGGCGTGTTCCGTCGCCTCGGACGGTCTCGGACCAGGCTTCATTCCCC
Pv27_miR166	TCGGACCAGGCTTCATTCCCC	miR166	Chr09N	-	78077559..78077579	78077559..78077645	GGAATGTTGTCTGGTCGGAGATCTAACACCGCGGATCCATGGAGCATCGCAGCATGGTGGATGGTTTCGGACCAGGCTTCATTCCCC
Pv27_miR166	TCGGACCAGGCTTCATTCCCC	miR166	Chr09N	-	20020285..20020305	20020285..20020389	GGAATGTTGTCTGGTTCAAGGTCTTGCCTGTGATTTGAGGATGGAGATCTCGTGTAGTTTTCCATTCCTCGAATCTGCGGGATCTCGGACCAGGCTTCATTCCCC
Pv27_miR166	TCGGACCAGGCTTCATTCCCC	miR166	Chr09N	+	8457088..8457108	8457029..8457108	GGAATGACGTCCGGTCCGAAGACGCTTGCGGCGGCGAGCCGGCGAGGCACCACGCGGCTTCGGACCAGGCTTCATTCCCC
Pv27_miR166	TCGGACCAGGCTTCATTCCCC	miR166	Chr09N	+	29736500..29736520	29736436..29736520	GGAATGTCGTCTGGAGCGAGACCGGCCGGACAACGGGCGGCGTGGGCCGTCGCCTCGGACGGTCTCGGACCAGGCTTCATTCCCC
Pv27_miR166	TCGGACCAGGCTTCATTCCCC	miR166	Chr01N	+	53330928..53330948	53330853..53330948	GGAATGTTGTCTGGCTCGAGGTGCGCAGAAATTAAACCTGGTGATCGATGGAGATCTCATCGATCTAGGTTGATCTCGGACCAGGCTTCATTCCCC
Pv8_miR167	TGAAGCTGCCAGCATGATCTG	miR167	Chr02N	-	6061249..6061269	6061179..6061269	TGAAGCTGCCAGCATGATCTGACGTGTGTTTAGCTAGTTGTCCACAGAAGTGATGACTGCTAACGATCAGATCATGCTTTGCAGTTTCATC
Pv13_miR167	TGAAGCTGCCAGCATGATCTA	miR167	Chr03K	+	60923305..60923325	60923305..60923425	TGAAGCTGCCAGCATGATCTAGCCTTGGTTGGCGTCATCGGCTTCCCACAGAGTCACCAGATCGGTTTGTTGGCTTGGTGTACCTGCAAATCATTGCTAGATCATGCATGACAGCCTCATT
Pv8_miR167	TGAAGCTGCCAGCATGATCTG	miR167	Chr03K	+	60925081..60925101	60925081..60925204	TGAAGCTGCCAGCATGATCTGATGGTATGATATGCTTTATTTTACCTCTCTCCCTGATTGCCAAGGACGAATTCAGAGATTCGGGGAGAGAGGAATAGGCGTCAGGTCATGCTGTAGTTTCATC
Pv13_miR167	TGAAGCTGCCAGCATGATCTA	miR167	Chr03N	+	66124362..66124382	66124362..66124479	TGAAGCTGCCAGCATGATCTAGCTTTGGTTGGCATCATTGGCACACAAACACAGTCACCAGATCGGTTGGCCTGGTGGACCTGCAAATCATTGTTAGATCATGCATGACAGCCTCATT
Pv8_miR167	TGAAGCTGCCAGCATGATCTG	miR167	Chr03N	+	66136322..66136342	66136322..66136446	TGAAGCTGCCAGCATGATCTGATGGTATGATATGCTTTTACCTCGATCTCCTCCTGATCGCCGAGGACGAATTCAGGATAGGGGAAAGAGGAATAATAAGCGTCAGGTCATGCTGTAGTTTCATC
Pv8_miR167	TGAAGCTGCCAGCATGATCTG	miR167	Chr04N	+	45256776..45256796	45256776..45256868	TGAAGCTGCCAGCATGATCTGGCTGCTCAATCGCCGGGCCCTGAACTATGAAGTGTCTGGAGATGCTTCACCAGATCATGTTGTAGCTTCACC
Pv8_miR167	TGAAGCTGCCAGCATGATCTG	miR167	Chr05K	-	50298570..50298590	50298472..50298590	TGAAGCTGCCAGCATGATCTGATCTTTCTTCTTCTAGTTATTAAGTTCCTTCTTCTGGTGATGAAGGTCTGGCAATTTTGGATGATGCCTAGATTCAGATCTTGCTGTGCAGTTTCACC
Pv8_miR167	TGAAGCTGCCAGCATGATCTG	miR167	Chr05N	-	58983030..58983050	58982921..58983050	TGAAGCTGCCAGCATGATCTGATCTTTCTTCTTCTACTTAAGTTCCTATTCCTTCTTCTGGTGATGAAGGTCTGGCAACTTTAATTTGGATGATGCCTAGACGACTCAGATCTTGCTGCGCAGTTTCACC
Pv13_miR167	TGAAGCTGCCAGCATGATCTA	miR167	Chr09K	+	4144297..4144317	4144297..4144398	TGAAGCTGCCAGCATGATCTAGCTCTGAGTGATCACCGAGAGGAACGGAAGTTCGAGCTCTCATGGTCATGCCTTGCTAGGTCATGCTGCGGCAGCCTCACT
Pv8_miR167	TGAAGCTGCCAGCATGATCTG	miR167	Chr09K	-	66728750..66728770	66728666..66728770	TGAAGCTGCCAGCATGATCTGAAAGCCGACGCGTTCGTCCTGATCGTGTCTGGAGAGGGACTGCACGGGAAACAGCAGGCGACCAGATCATCTAGCAGTTTCATT
Pv13_miR167	TGAAGCTGCCAGCATGATCTA	miR167	Chr09K	+	7527982..7528002	7527982..7528118	TGAAGCTGCCAGCATGATCTAACTCGTGTGGGGGGCGCAAACTAAAGCGATGCCGTGGCATGGCATGGCGAGGTTGCTGCGCTAGCTGAGGCTTATTTTTGGGCGGTGGTGTTAGATCATGCTGTGACAGTTTCACT
Pv8_miR167	TGAAGCTGCCAGCATGATCTG	miR167	Chr09N	-	78293524..78293544	78293429..78293544	TGAAGCTGCCAGCATGATCTGAAAGCCGGCCGACGCGTTCTTCGTGATCGTGTCTGCAGAGGGACTGCACGCACGGGAAACAGCAGGCGACCTGCAGATCATCTAGCAGTTTCATT
Pv13_miR167	TGAAGCTGCCAGCATGATCTA	miR167	Chr09N	+	4386910..4386930	4386910..4387011	TGAAGCTGCCAGCATGATCTAGCTCTGAGTGATCACCGAGAGGAACAGAAGTTCGAGCTCTCGTGGTCATGCCTTGCTAGGTCATGCTGCGGCAGCCTCACT
Pv13_miR167	TGAAGCTGCCAGCATGATCTA	miR167	Chr09N	+	8306080..8306100	8306080..8306204	TGAAGCTGCCAGCATGATCTAACTCGTGTGGGGGCGCAAGCGATGCCATGGCATGGCATGGCGAGGTCGCTGCGCTGAGGCTTATTTTGGGCGGTGGTGTTAGATCATGCTGTGACAGTTTCACT
Pv8_miR167	TGAAGCTGCCAGCATGATCTG	miR167	Chr01N	-	5138946..5138966	5138741..5138966	TGAAGCTGCCAGCATGATCTGAGGGCCCAAACAACCATCGGTTTTCAGGGTTTAGTCATACCGCAATGCGAGGGGAAGATGCTGGCTCTTAAGGATTAGTGATAGTTTGGTGACATATGGGGTTGAGTGGTTAACTGGAGGAGGAATTCTTGGGTCTTCTGATATGGCTTCTGAATTTGTGAACATGCATGCTTGGTCAGTCATCAGATCATGTTGCAGCTTCACT
Pv8_miR167	TGAAGCTGCCAGCATGATCTG	miR167	Chr02K	-	6251869..6251889	6251795..6251889	TGAAGCTGCCAGCATGATCTGACGAGTGTTTAATTAGCAAGTTGACCCCAGAAATGATGAATGCTAACGATCAGATCATGCTTTGCAGTTTCATC
Pv53_miR168	TCGCTTGGTGCAGATCGGGAC	miR168	Chr01K	-	2633157..2633177	2633110..2633177	TCGCTTGGTGCAGATCGGGACCCGACGCCCGCGCCGCCGGGACGGATCCCGCCTTGCACCAAGTGAAT
Pv53_miR168	TCGCTTGGTGCAGATCGGGAC	miR168	Chr01N	-	2679736..2679756	2679689..2679756	TCGCTTGGTGCAGATCGGGACCCGACGCCCGCGCCGCCGGGACGGATCCCGCCTTGCACCAAGTGAAT
Pv57_miR169	CAGCCAAGGATGACTTGCCGG	miR169	Chr06N	+	13467849..13467869	13467849..13467952	CAGCCAAGGATGACTTGCCGGCAGCCACCAGGCGTCGACGTACGCCGGCAAATATGCATGATCATGACCAAGGATCCCGGCCGGCAAGTCTGTCCTTGGCTACA
Pv126_miR169	GGGCGGTCACCTTGGCTAGT	miR169	Chr07K	+	28931724..28931743	28931656..28931743	TAGCCAAGGATGACTTGCCTACATGGCCTTGTGAGTCCCGGTTGCATAGCCGGTTCAGCTAGGTCTGTGGGCGGTCACCTTGGCTAGT
Pv126_miR169	GGGCGGTCACCTTGGCTAGT	miR169	Chr07N	+	25915088..25915107	25915020..25915107	TAGCCAAGGATGACTTGCCTACACGGCCTTGTGTGTTCCGGTTGCATAGCCGGTTCAGCTAGGTCTGTGGGCGGTCACCTTGGCTAGT
Pv31_miR171	TTGAGCCGCGCCAATATCTCT	miR171	Chr04K	+	40201158..40201178	40201097..40201178	CGATATTGGTGAGGTTCAATCCGATGGTAGGTTTTACACAAGCTGTAAAATCAGTATCTGATTGAGCCGCGCCAATATCTCT
Pv31_miR171	TTGAGCCGCGCCAATATCTCT	miR171	Chr04N	+	42359169..42359189	42359108..42359189	CGATATTGGTGAGGTTCAATCCGATGATAGGTTTTACAGAAGCTGTAAAATCAGTATCTGATTGAGCCGCGCCAATATCTCT
Pv56_miR171	TGATTGAGCCGTGCCAATATC	miR171	Chr06K	+	10078567..10078587	10078507..10078587	TGTTGGCGCGGTTCAATCCGAGAGCCTGCGCCCCGGGCGGCCATCGGGGGCCCTCCTCTCTGATTGAGCCGTGCCAATATC
Pv128_miR171	TTGAGCCGTGCCAATATCACG	miR171	Chr07K	-	47960775..47960795	47960775..47960857	GGATATTGGTGCGGTTCAATCAGAAAGCTTGTGCTCCAGATGCCAGGGGCTCCACTCTTCGATTGAGCCGTGCCAATATCACG
Pv56_miR171	TGATTGAGCCGTGCCAATATC	miR171	Chr07N	-	46277610..46277630	46277610..46277686	TATTGGCGCGGTTCAATCAGAAAGCTTGTGCTCCAAAGGCCAGGGGCTCCACTCTTTGATTGAGCCGTGCCAATATC
Pv56_miR171	TGATTGAGCCGTGCCAATATC	miR171	Chr09K	-	68581271..68581291	68581271..68581350	TGTTGGCTCGGCTCGCTCAGATGACCACGCGGGATGCCATGCCCGCGATATGGTGTTTCTGATTGAGCCGTGCCAATATC
Pv56_miR171	TGATTGAGCCGTGCCAATATC	miR171	Chr09K	-	68554514..68554534	68554514..68554593	TGTTGGCTCGGCTCACTCAGATGACCACGCGGGATGCCATGCCCGCGATATGGTGTTTCTGATTGAGCCGTGCCAATATC
Pv56_miR171	TGATTGAGCCGTGCCAATATC	miR171	Chr09K	-	47664758..47664778	47664758..47664867	TGTTGGCTCGGCTCACTCAGAAGCTGAAGGAGCCATGGCCCATGTGGATCTAGCTACGCACAGATTGCAGTGCTAGCTCCTGGGGTTTCTGATTGAGCCGTGCCAATATC
Pv89_miR171	TTGAGCCGCGTCAATATCTCC	miR171	Chr09K	-	17341211..17341231	17341211..17341295	AGGTATTGGCGCGCCTCAATCCGAAGTCGTGGCTGATTATTGGCGCAGCAGCCATGTTCTTGGATTGAGCCGCGTCAATATCTCC
Pv56_miR171	TGATTGAGCCGTGCCAATATC	miR171	Chr09K	-	8329888..8329908	8329888..8329982	TGTTGGCATGGTTCAATCAAATCTTGCGATCCTTGCGTCGCTGATGAGGAGGGAGGTGGCGTTTTCCTTTGATCTGATTGAGCCGTGCCAATATC
Pv56_miR171	TGATTGAGCCGTGCCAATATC	miR171	Chr09N	-	55136410..55136430	55136410..55136524	TGTTGGCTCGGCTCACTCAGAAGCTGAAGGAGCCATATGGCCCATGGATCTAGCTTAGCTACGCACATATTGAAGTGCTAGCTCCTGGCGTTTCTGATTGAGCCGTGCCAATATC
Pv89_miR171	TTGAGCCGCGTCAATATCTCC	miR171	Chr09N	-	18897000..18897020	18897000..18897084	AGGTATTGGCGCGCCTCAATCCGAAGGCGTGGCTGATTATTGGCGCGGCAGCCATGTTCTTGGATTGAGCCGCGTCAATATCTCC
Pv56_miR171	TGATTGAGCCGTGCCAATATC	miR171	Chr09N	-	9040747..9040767	9040747..9040840	TGTTGGCATGGTTCAATCAAATCGGGTGATCCTTGCGCTGGCGAGGAGGTTGTGGTGGTGTTTTCGTTTGATCTGATTGAGCCGTGCCAATATC
Pv10_miR172	AGAATCTTGATGATGCTGCAT	miR172	Chr02N	+	21738133..21738153	21738049..21738153	GTGGCATCATCAAGATTCACATCGTGACATCGATCGATCTAGACCACTCACTAGGTGGTCTTTGAAGTTTGGAGGAGACGCATGAGAATCTTGATGATGCTGCAT
Pv82_miR172	AGAATCCTGATGATGCTGCAT	miR172	Chr08N	-	21494135..21494155	21494135..21494244	GCGGCATCATCAGGATTCACATCAACATAATTCGGGTGTACCATGCATATATGATATATGTAGGTCTGGCCCGATTTGCTACTTGGGTGAGAATCCTGATGATGCTGCAT
Pv86_miR172	GCAGCACCATCAAGATTCACA	miR172	Chr01N	-	65913910..65913930	65913817..65913930	GCAGCACCATCAAGATTCACATCAAACTCATCTTCAGTTATGCGCTGCTTCGCTGTTGCTATACATGCTGCTGCATAGCTGTTGATTGAGATGAGAATCTTGATGATGCTGCAT
Pv86_miR172	GCAGCACCATCAAGATTCACA	miR172	Chr01K	-	55848784..55848804	55848684..55848804	GCAGCACCATCAAGATTCACATCGTCAAACTCATCTTCAGTTATGCTGCGCTATGGTTCGCACTTGCTATATTCATGCTGCATACCTGTTGATCGAGATGAGAATCTTGATGATGCTGCAT
Pv10_miR172	AGAATCTTGATGATGCTGCAT	miR172	Chr02K	+	22827914..22827934	22827914..22828051	AGAATCTTGATGATGCTGCATCCGCAGACAAGCGCCTATATATGGCACCCCGGTCTGGCGGTCTGATCACTATGCCTCGGTGCCGCAATGCAAGCACGCTTGTGGCCAAAACATATGCATGCATCAGTAAGTACCCAT
Pv42_miR319	TTGGACTGAAGGGTGCTCCCT	miR319	Chr05K	+	1541260..1541280	1541108..1541280	GAGAGCGTCCTTCAGTCCACTCAGGGGAGGTGCTAGGGGTCGAATTAGCTGCCGACTCATTCACCCACATGCCAAGCAACCGCCATGGAAAGAGCTTAGCACATGAGTGAATGAAGCGGGAGGTAAAACCTTCGATCTCGCACCATCTTTGCTTGGACTGAAGGGTGCTCCCT
Pv42_miR319	TTGGACTGAAGGGTGCTCCCT	miR319	Chr05N	-	49885683..49885703	49885683..49885852	AGAGCTCTCTTCAGTCCACTCTGAAATGGCCGTAGGGTTTCATTAGCTGCCGACTCATCCATTCACCTACCAAGATCCATGGACGAGGAATGTCTTGGTAGCCGAGTGGATGGTGCGGGAGCTAAAATCAAGCTCTACTCTGTTTGTGGTTGGACTGAAGGGTGCTCCCT
Pv42_miR319	TTGGACTGAAGGGTGCTCCCT	miR319	Chr05N	+	1616399..1616419	1616248..1616419	GAGAGCGTCCTTCAGTCCACTCAGGGGAGGTGCTAGGGTCGAATTAGCTGCCGACTCATTCACCCACATGCCAAGCACCCGCCATGGAAAGAGCTTAGCACATGAGTGAATGAAGCGGGAGGTAAAACCTTCGATCTCGCACCATCTTTGCTTGGACTGAAGGGTGCTCCCT
Pv68_miR390	AAGCTCAGGAGGGATAGCGCC	miR390	Chr07K	-	40781783..40781803	40781783..40781844	TTATTGCTCAATTGTAGCTCAAGGAGGCTTCCCAACTTGCCAAGCTCAGGAGGGATAGCGCC
Pv67_miR393	CTCCAAAGGGATCGCATTGAT	miR393	Chr07K	-	52090729..52090749	52090669..52090749	CTCCAAAGGGATCGCATTGATCTCACCATCCGCCGCCGCCGGCACGCGCGAGGACAAGATCAGTGCAATCCCTTTGGAATT
Pv67_miR393	CTCCAAAGGGATCGCATTGAT	miR393	Chr07N	-	50270692..50270712	50270610..50270712	CTCCAAAGGGATCGCATTGATCTAGCTCGCTGCTCACCATCCGCCGCCGCCGGCATGCCGGCGCCGCGCGCGAGGACAAGATCAGTGCAATCCCTTTGGAATT
Pv76_miR394	TTGGCATTCTGTCCACCTCC	miR394	Chr01K	+	45501174..45501193	45501174..45501258	TTGGCATTCTGTCCACCTCCTTGCTGATCTTGCAGAAAGCCTCTCAAATCTGTTTGTGTTTTTGGAGGTGGGCATACTGCCAATG
Pv76_miR394	TTGGCATTCTGTCCACCTCC	miR394	Chr01N	+	54889554..54889573	54889554..54889637	TTGGCATTCTGTCCACCTCCTTGCTGATCATGCAGAGAGCCTCTCAAATCTGTTGTGTTTTTGGAGGTGGGCATACTGCCAATG
Pv17_miR395	TGAAGTGTTTGGGGGAACTC	miR395	Chr03K	-	6244119..6244138	6244119..6244186	GTTCCCTACAAGCACTTCACAAGGCACTGAATGCTTTGAGAGCTTTTGTGAAGTGTTTGGGGGAACTC
Pv17_miR395	TGAAGTGTTTGGGGGAACTC	miR395	Chr03K	-	6243767..6243786	6243767..6243853	GTTCCCTTCAAACACTTCACGTGAGGCAACATTACAAAATACTCTTTTAAGAGTTTTATGTGCAATGTGAAGTGTTTGGGGGAACTC
Pv18_miR395	TGAAGTGCTTGGGGGAACTC	miR395	Chr03K	-	6243947..6243966	6243947..6244017	GTTCCCTACAAGCACTTCTCATTAGGCCTTGCATTGGCTTCAGGGCTCTTGTGAAGTGCTTGGGGGAACTC
Pv17_miR395	TGAAGTGTTTGGGGGAACTC	miR395	Chr03N	+	55867182..55867201	55867138..55867201	GTTCCCTACAAGCACTTCACAAGGCACAGCTTTGAGAGCTTTTGTGAAGTGTTTGGGGGAACTC
Pv17_miR395	TGAAGTGTTTGGGGGAACTC	miR395	Chr03N	+	55867523..55867542	55867523..55867597	TGAAGTGTTTGGGGGAACTCTTGGTGATACTCAACATCCAAATGAGTCTAAGGTCGGTGATACTCAGCATTCACG
Pv17_miR395	TGAAGTGTTTGGGGGAACTC	miR395	Chr07K	+	49101840..49101859	49101749..49101859	GTTCTCCTCAAACCACTTCAGTTGCTACACACGTTTCATGGCAATGTTTGCATGTTTGTGTGCGCTCATGGGGCCGGAATTGTGTGCATAGTGAAGTGTTTGGGGGAACTC
Pv64_miR395	GTTCTCCTCAAACCACTTCAGT	miR395	Chr07K	+	49101749..49101770	49101677..49101770	TCAAGTGGTCCATGGGGAGTGGAGTAAGTAATTAAGAGTCCTCGCTAGATAATTGGTTGGTTGTCACCTGGAGTTCTCCTCAAACCACTTCAGT
Pv17_miR395	TGAAGTGTTTGGGGGAACTC	miR395	Chr07K	+	49102419..49102438	49102352..49102438	GTTCCCTTCAAGCACTTCGCGTGAAGTGCCATTCATATTCCCTTTAGGAGTATTATTAGGTACAATGTGAAGTGTTTGGGGGAACTC
Pv17_miR395	TGAAGTGTTTGGGGGAACTC	miR395	Chr07K	+	49102242..49102261	49102242..49102372	TGAAGTGTTTGGGGGAACTCCAAGTGTCACCAAGTATGCAAATATGATGGTCATGTGGATAACGTCATATATGCGTCAATGAACAATAATGTCGTCCGGTGTTACCATGAGTTCCCTTCAAGCACTTCGCG
Pv17_miR395	TGAAGTGTTTGGGGGAACTC	miR395	Chr07N	+	47360894..47360913	47360801..47360913	GTTCTCCTCAAACCACTTCAGTTGCTACACACGTTTCATGGCAATGTTTGCATGTTTGTGTGCATCATGGGGCCGGAATTATTGTGTGCATAGTGAAGTGTTTGGGGGAACTC
Pv17_miR395	TGAAGTGTTTGGGGGAACTC	miR395	Chr07N	+	47361124..47361143	47361079..47361143	GTTCCCTGCAAGCACTTCACAAGGCACTTTTTTTAGAGCTTTATGTGAAGTGTTTGGGGGAACTC
Pv17_miR395	TGAAGTGTTTGGGGGAACTC	miR395	Chr07N	+	47361449..47361468	47361382..47361468	GTTCCCTTCAAGCACTTCGCGTGAATTGCCATTCATATTACTCCCTTTAGGAGTTTTAGGTACAATGTGAAGTGTTTGGGGGAACTC
Pv17_miR395	TGAAGTGTTTGGGGGAACTC	miR395	Chr07N	+	47361277..47361296	47361277..47361402	TGAAGTGTTTGGGGGAACTCCAAGTGTCACCAAGTATAGAAGGTCATATGGATAATGTCAATACGTCATATATGCATAAATGAACAATGTCTGGTGTTACCATGAGTTCCCTTCAAGCACTTCGCG
Pv28_miR396	TTCCACAGCTTTCTTGAACTG	miR396	Chr04K	+	5817271..5817291	5817271..5817355	TTCCACAGCTTTCTTGAACTGCATCTGCAAAGGGATGCGCCTTCTACTTGCATGAACACGTGCAGTTCAATAAAGCTGTGGGAAA
Pv28_miR396	TTCCACAGCTTTCTTGAACTG	miR396	Chr04N	+	5499909..5499929	5499909..5499994	TTCCACAGCTTTCTTGAACTGCATCTGCAAAAGGGATGCGCCTTCTACTTGCATGAACACGTGCAGTTCAATAAAGCTGTGGGAAA
Pv66_miR396	TCCACAGGCTTTCTTGAACTG	miR396	Chr07K	+	51489098..51489118	51489098..51489254	TCCACAGGCTTTCTTGAACTGTGAACTCGTGGGGGCATGTCGGATGAACGCAAAACCCCCCGCAATTCTCTTCCCCCGTGAATTGAGAATTGCCGAGCTCTCTCGGCTCGCCAAAGGGCGGCTCTACCTGTTGATGGTTCAAGAAAGCCCATGGAAA
Pv66_miR396	TCCACAGGCTTTCTTGAACTG	miR396	Chr07N	+	49555569..49555589	49555569..49555722	TCCACAGGCTTTCTTGAACTGTGAACTCGTGGGGGCATGTCCGATGAACGCGAAACTCCCCCGCAATTCTCTTCCCCCGTGAATTGAATTGCCGAGCCCTCGGCTCGCCAAAGGGCGGCTCTACCTGTTGATGGTTCAAGAAAGCCCATGGAAA
Pv28_miR396	TTCCACAGCTTTCTTGAACTG	miR396	Chr01N	-	65041864..65041884	65041770..65041884	TTCCACAGCTTTCTTGAACTGCTGCGTGAATTCGAAGCGGCAGATCTTCGAGAACAGATAGATTGCTTGGCTTCGGTCGGAGATCTATCGTGCAGTTCAATAAAGCTGTGGGAAA
Pv94_miR396	TCCACAGGCTTTCTTGAACGG	miR396	Chr01N	-	55734978..55734998	55734978..55735149	GAGGAGGACGCTGGTGGGGGAGAAGCCGAGCCCGTGCGCGTGCGGGGCCGCGCCCGCGCCGCCGTGGTGGTGGACGGGGGCGCCGCCGCGGCTGCTGCTGCTGACGGCGGCGGCGGCCGCGGTCGGCGCCGGGGCGGCTGCGGAGGCGGCTTCCACAGGCTTTCTTGAACGG
Pv28_miR396	TTCCACAGCTTTCTTGAACTG	miR396	Chr01K	-	54834355..54834375	54834265..54834375	TTCCACAGCTTTCTTGAACTGCTGCGTGAATTCGAAGTGGCGGTTCTTTGAGAACAGATTGCTTGGCTTCGGTCGGAGATCTATCGAGCAGTTCAATAAAGCTGTGGGAAA
Pv50_miR397	TTGAGTGCAGCGTTGATGAGC	miR397	Chr01K	-	4700028..4700048	4699978..4700048	TTGAGTGCAGCGTTGATGAGCCGCCGGCGGCGAGGTCCGCCGGCCGCGGCTCACCGGCGCTGCACTCAATA
Pv50_miR397	TTGAGTGCAGCGTTGATGAGC	miR397	Chr01N	-	4512916..4512936	4512868..4512936	TTGAGTGCAGCGTTGATGAGCCGCCGCCAGCCCTTCCCCGGCCGCGGCTCACCGGCGCTGCACTCAATT
Pv130_miR3979	TCCCTCTCTCCCTTGAAGGCT	miR3979	Chr08N	+	37292406..37292426	37292406..37292501	TCCCTCTCTCCCTTGAAGGCTCTCTCTGGTAAATCTGGTTGGCTTTCCTGCACATATCCAGTACCATCTTGAGAAAGCCTTCGGGGAGGAGGGAGC
Pv7_miR398	TGTGTTCTCAGGTCGCCCCCG	miR398	Chr02N	-	17460624..17460644	17460624..17460704	GGGGCGACCTGCGAACACATGCGAGGATTACCGCCCCGCTGCCGCCGGGTAGGGCATGCATGTGTTCTCAGGTCGCCCCCG
Pv123_miR398	TGTGTTCTCAGGTCACCCCT	miR398	Chr06K	-	26546792..26546811	26546792..26546886	GGGTGCCCTGAGAACACAGGTGCAGCACCGTCGCGCAAAACATATTACCGCCTCGTGATAGAGCGCAGCGGGGTTTGTGTTCTCAGGTCACCCCT
Pv7_miR398	TGTGTTCTCAGGTCGCCCCCG	miR398	Chr02K	-	18863494..18863514	18863494..18863573	GGGGCGAGCTGCGAACACATGCGAAGAGGATGAATTACCGCCCCGCCGGTAGTAGGGCATGTGTTCTCAGGTCGCCCCCG
Pv30_miR399	TGCCAAAGGAGAGTTGCCCTG	miR399	Chr04K	+	2021504..2021524	2021325..2021524	GGCAGCTCTCCTCTGGCAGGTGATGGATCGATCGATCATCGACGGGTGTGTAGTCGATCGAGGACTCGAGGCCGGCCGGTATCCATGCATGATGCAGCTGCATGCTGCATGCATGCACGTGGCCAATGGGTTGCCGTGGTCCTTGATCGACTCACACCGGATCAGGCGTACGTACGTCCTGCCAAAGGAGAGTTGCCCTG
Pv34_miR399	GGCAGCTCTCCTCTGGCAGG	miR399	Chr04N	+	1817768..1817787	1817768..1817953	GGCAGCTCTCCTCTGGCAGGTGATCGACCGATCATCGACGGGTGTGTGCGGTCGATCGAGGACTACTCGAGGCCGGTATCGTGCATGCATGCATGCACGTGGCCAATGGGTTGGCGTGGTCCTCGATCGACTCGCCGGCCGGATCAGACGTACGTACGCACGTCCTGCCAAAGGAGAGTTGCCCTA
Pv30_miR399	TGCCAAAGGAGAGTTGCCCTG	miR399	Chr07K	+	43966326..43966346	43966262..43966346	GGGCTTCTCTTTCTTGGCAGGGAGCGTGCGAATCGGTAGACTAGCTCTGCTCGGTTCAACCCTCTGCCAAAGGAGAGTTGCCCTG
Pv30_miR399	TGCCAAAGGAGAGTTGCCCTG	miR399	Chr07N	+	42155348..42155368	42155281..42155368	GGGCTTCTCTTTCTTGGCAGGGAGACCGTGTGAAGCTGTAGCTGTAGCTCTGCTCCGTTCAAACCTCTGCCAAAGGAGAGTTGCCCTG
Pv40_miR408	CTGCACTGCCTCTTCCCTGGC	miR408	Chr05K	-	18206839..18206859	18206839..18206994	CAGGGATGAGGCAGAGCATGGGATGGGGCCATCAACAAAAAAAAAAAAAACCGTTTCTTCCACTGCGAAAGAAGAGGGGTTCTTCATCAGGCACAGAAAAGATTGAGAGCTCCGCTGGTGTTGTTGCTCCCTCCCCTGCACTGCCTCTTCCCTGGC
Pv40_miR408	CTGCACTGCCTCTTCCCTGGC	miR408	Chr05K	+	18097737..18097757	18097569..18097757	CAGGGATGAGGCAGAGCATGGGATGGGGCCATCAACAACAAAAAAAAAAGAAAAAAAAAGAAAAACCGTTTCTTCCACTGCGAAAGAAGAGGGAGAGGGAGTTTGTGTGAGGTTCTTCATCAGGCACAGAAAAGATTGAGAGCTCCGCTGGTGTTGTTGCTCCCTCCCCTGCACTGCCTCTTCCCTGGC
Pv40_miR408	CTGCACTGCCTCTTCCCTGGC	miR408	Chr05N	+	19622570..19622590	19622401..19622590	CAGGGATGAGGCAGAGCATGGGATGGGGCCATCAACAAAAAAAAAACGTTTCTTCCACTGCGAAAACATGCTTGTTCGCTTGCCTGCGAAATAGGGGAGGCAGTTGTGAGAGGTTCTTCATCAGGCACACAAAAGGTTGAGAGCTCCGCTGGTGTTGTTGCTCCCTCCCCTGCACTGCCTCTTCCCTGGC
Pv116_miR479	TGAGCCGAGCCAATATCACTT	miR479	Chr02N	-	19118753..19118773	19118559..19118773	TGAGCCGAGCCAATATCACTTCATGTTATCTAGCGTTCTGTGACTGCAAAACTACCGTAAGTTCATCTTGAGAAACTCTTGTTGACTCTTTTCGAGCTACTTGGTTTCCGCTGACGTGATGGTGAACTTCACCCTTACAAGAAAATAAAATTAATTGGGAGAATGATAGTCTACTGGATATATCTGTAAATTTGTGATGTTTTCTTGGCATAATC
Pv78_miR479	TGAGCCGAACCAATATCACTC	miR479	Chr01K	+	45752588..45752608	45752533..45752608	GTGATGTTGTTTCGGCTCATGTTCTCCAATTCCTGTTGTGAATCGCCACGGGCGATGAGCCGAACCAATATCACTC
Pv78_miR479	TGAGCCGAACCAATATCACTC	miR479	Chr01N	+	55211648..55211668	55211584..55211668	ATGATGTTGTTTCGGCTCATGCTCTCCCATTCCTGTTGTGAATCGCCACGGCCGATGGGAGAGATGAGCCGAACCAATATCACTC
Pv78_miR479	TGAGCCGAACCAATATCACTC	miR479	Chr01N	+	55257083..55257103	55257019..55257103	ATGATGTTGTTTCGGCTCATGCTCTCCCATTCCTGTTGTGAATCGCCACGGCCGACGGGAGAGATGAGCCGAACCAATATCACTC
Pv116_miR479	TGAGCCGAGCCAATATCACTT	miR479	Chr02K	-	19670530..19670550	19670336..19670550	TGAGCCGAGCCAATATCACTTCATGTCATCTAGCGTTCTGTCACTGCAAAGCTACCGTAAGTTCATCTTGAGAAACTCTTGTTGCCTCTTTTTGAGCTAGTTGGTTTCCACTGACGTGATGGTGAACTTCACCCTTACAAGAAAATAAAATTAATCGGGAGAATGATAGTCTACTGAATATAGCTGTAAAATTGTGATGTTTTCTTGGCATAATC
Pv83_miR528	TGGAAGGGGCATGCAGAGGAG	miR528	Chr09K	-	69181068..69181088	69181001..69181088	TGGAAGGGGCATGCAGAGGAGCAGGAGGTTTGGTTGGAAGCCGACCTGCGCTACCCTCGGTTGCTCTCCTGTGCCTGCCTCTTCCATT
Pv83_miR528	TGGAAGGGGCATGCAGAGGAG	miR528	Chr09N	-	80434938..80434958	80434871..80434958	TGGAAGGGGCATGCAGAGGAGCAGGAGGTTTGGTTGGAAGCCGACTTGTGCTACCCTCGCTCGCTCTCCTGTGCCTGCCTCTTCCATT
Pv83_miR528	TGGAAGGGGCATGCAGAGGAG	miR528	Chr01N	+	33956383..33956403	33956383..33956474	TGGAAGGGGCATGCAGAGGAGCAGGACCTCCGGTTGGAAGCCGACCTGTGTGTGCTACCCTCGCTCGCTCTCCTGTGCCTGCCTCTTCCATT
Pv83_miR528	TGGAAGGGGCATGCAGAGGAG	miR528	Chr01N	+	44585339..44585359	44585339..44585430	TGGAAGGGGCATGCAGAGGAGCAGGACCTCCGGTTGGAAGCCGACCTGTGTGTGCTACCCTCGCTCGCTCTCCTGTGCCTGCCTCTTCCATT
Pv124_miR529	GCTGTACCCTCTCTCTTCTTC	miR529	Chr01K	+	28898950..28898970	28898864..28898970	AGAAGAGAGAGAGTACAGCCTTACCATGTACACACTTCAGATCTCATCAGTCTGACCTTATGAAGTTATGTGTGAGTGTCATGAAGGCTGTACCCTCTCTCTTCTTC
Pv125_miR529	GCTGTACCCTCTCTCTTCGTC	miR529	Chr07K	+	23017680..23017700	23017591..23017700	AGAAGAGAGAGAGTACAGCTTTGGGGTTCTTAATAAAGGTCATAGCAGTACTTGTTGATGAGTGACTTGTATGATCTTTTTTCGCCAAGGCTGTACCCTCTCTCTTCGTC
Pv65_miR529	AGAAGAGAGAGAGTACAGCCT	miR529	Chr01N	-	36328623..36328643	36328532..36328643	AGAAGAGAGAGAGTACAGCCTTCATCACACTCACACACAACTGCATAAGGTCAGAGACTTATGTGATCTGAAGTCTGTACATGCAGGTAAGGCTGTACTCTCTCTCTTCTCC
Pv65_miR529	AGAAGAGAGAGAGTACAGCCT	miR529	Chr01N	+	36328537..36328557	36328537..36328648	AGAAGAGAGAGAGTACAGCCTTACCTGCATGTACAGACTTCAGATCACATAAGTCTCTGACCTTATGCAGTTGTGTGTGAGTGTGATGAAGGCTGTACTCTCTCTCTTCTTC
Pv110_miR535	TGACAACGAGAGAGAGCACGC	miR535	Chr08K	-	27239392..27239412	27239327..27239412	TGACAACGAGAGAGAGCACGCCGGTGCGTTCGTCACAGAGATGTGGCCCGCGGCGGCATACTTGCGTGCTCCCTCCCGTTGTCACT
Pv110_miR535	TGACAACGAGAGAGAGCACGC	miR535	Chr08N	+	30803724..30803744	30803724..30803809	TGACAACGAGAGAGAGCACGCCGGTGCGGCCGTCACGGAGATGTGGCTCGTGGCGGCGTACTTGCGTGCTCCCTCCCGCTGTCACT
Pv96_miR827	TTAGATGACCATCAGCAAACA	miR827	Chr01N	+	49571734..49571754	49571630..49571754	TTTTGTTGGTGGTCATCTAACCATGCTCCGATCCGGTGCATGGATCATGGATTGCGGTCATGACCCATGACCGTCATGGACTGATCATGGTCTTGCGTGCGCGGTTAGATGACCATCAGCAAACA
Pv15_Novel	ATGACTTGTTTTTTGGGGACG	Novel	Chr03K	-	19239263..19239283	19239263..19239457	ATCCCAAAAAACAAGTCATTCTAGGATTCAAAATTTGTCCCCAAAAACAAGTCATCTTACTGTATTTAGAAAGGGCATGCACATGCAAGAATCAATTAATGCCAAATATGGGTAATAAATAGGGGCAAACATGGTCATTTTAACTTCTTGTTAATTTGTCCTAGAATTCCTAGGATGACTTGTTTTTTGGGGACG
Pv22_Novel	AACACGGTAATGGTTAGACTG	Novel	Chr03N	-	8686245..8686265	8686245..8686452	GTGCACATGGCCGGGTATTGCCTCCGTCATGAGAGAAAGAAACCAGATTATTACCACTCTTACAAACAAAGTAGATTAATCCAACACTTTATATAAATCAAACATGTATGGTTACATGCATGGGATAAGCTACTAGCTCAGGAGGGATAGAAGGGAGCAGGGAATAGGTGGTTGCGGGAGCTTGGCAAACACGGTAATGGTTAGACTG
Pv24_Novel	CGAGACGAATCTAATGAACCTT	Novel	Chr01K	-	21317076..21317097	21316993..21317097	CGAGACGAATCTAATGAACCTTATTAACCCATAATTTGCTACAACGATGTGACAATAATTATTCGATAATCATGGATTGATATACCTCGTTAGATTCATCTTGCG
Pv29_Novel	TAGATGTTTGCCTGCTCTATC	Novel	Chr04K	-	10866336..10866356	10866336..10866533	TAGAGCACACTAACATCTACCCTCATGCAAAGTTTGAGGTTGAAGAAGAATTTGTGCAAGAAGGGGAAAAAAAACACTAGCACTTGTCCATGAACAGTTGAACTCGCAACTATTCAAGTGCTAGTTTCTCTTTTTTCTTCTTGCACAAGTGTTTTTTCAACTAACTTTGCATGATGGTAGATGTTTGCCTGCTCTATC
Pv119_Novel	TTGGATCTTCTCAGTTTAGTA	Novel	Chr04K	+	40801752..40801772	40801665..40801772	CTAAACTGAGAAGATCCAAAGCTTCAAGTATAGAAATAACTGCAGTAAGTTGTGTGCTATTCCATCAACATCTGCCATCTTGAAGCTTTGGATCTTCTCAGTTTAGTA
Pv24_Novel	CGAGACGAATCTAATGAACCTT	Novel	Chr01K	-	21193996..21194017	21193913..21194017	CGAGACGAATCTAATGAACCTTATTAACCCATAATTTGCTACAACGATGTGACAATAATTATTCGATAATCATGGATTGATATACCTCGTTAGATTCATCTTGCG
Pv26_Novel	CTCGCCGGAGCTGCGTGCCGCA	Novel	Chr04K	+	44240024..44240045	44240024..44240072	CTCGCCGGAGCTGCGTGCCGCAAACACCGGTGCGCAGCTTCGTCGAGCG
Pv119_Novel	TTGGATCTTCTCAGTTTAGTA	Novel	Chr04K	-	40801660..40801680	40801660..40801767	CTAAACTGAGAAGATCCAAAGCTTCAAGATGGCAGATGTTGATGGAATAGCACACAACTTACTGCAGTTATTTCTATACTTGAAGCTTTGGATCTTCTCAGTTTAGTA
Pv24_Novel	CGAGACGAATCTAATGAACCTT	Novel	Chr04N	-	2189204..2189225	2189121..2189225	CGAGACGAATCTAATGAACCTTATTAAGCTGTAATTAGACGCTAAATTGCTACAGTAAGCAACATCTAACGATGGATTAATTAGGCTCATTAGATTCGTCTCGCG
Pv51_Novel	TTAGGCTCGGGGACTATGGTG	Novel	Chr05K	+	12539285..12539305	12539285..12539445	TTAGGCTCGGGGACTATGGTGCAGCCAAGGATGACTTGCCGATTGACGAACGCCTCCGATCGATCTGATCGTCGTCAGACACCACTGACGCGCGTGTGCTGATCGATCGGTCGGCCATCGGCAAGTTGTTCTTGGCTACACCGTGGCCCCTGCTCCTGATG
Pv43_Novel	TTGTAAACCGCACGACTCCTC	Novel	Chr05K	+	39434151..39434171	39434090..39434171	AGAGTCGTTGCGGTCTACAGGGCTCTGGTGTGTCCAACTCCGTAGGACCGCCCCCAAAGCCTTGTAAACCGCACGACTCCTC
Pv51_Novel	TTAGGCTCGGGGACTATGGTG	Novel	Chr05N	+	13689742..13689762	13689742..13689873	TTAGGCTCGGGGACTATGGTGCAGCCAAGGATGACTTGCCGATCGATGGGCGCCACTGATGCGCGTGTGCTGATCGATCGGTCGGCCATCGGCAAGTTGTTCTTGGCTACACCGTGGCCCCTGCTCCTGATG
Pv24_Novel	CGAGACGAATCTAATGAACCTT	Novel	Chr01K	+	20886650..20886671	20886650..20886754	CGAGACGAATCTAATGAACCTTATTAACCCATAATTTGCTACAACGATGTGACAATAATTATTCGATAATCATGGATTGATATACCTCATTAGATTCATCTTGCG
Pv43_Novel	TTGTAAACCGCACGACTCCTC	Novel	Chr05N	+	46384543..46384563	46384483..46384563	AGAGTCGTTGCGGTCTACAGGGCTCTTGTGTGTCCAACTCCATAGGACAGCCCCAAAGCCTTGTAAACCGCACGACTCCTC
Pv44_Novel	GCTGAGACGTGTGTGGAGCCC	Novel	Chr05N	+	71702516..71702536	71702516..71702734	GCTGAGACGTGTGTGGAGCCCAATTCAGGGAGCCGGCCCTGGGTCAAATGGCCGAATATCTCACAGTTATTCACTTGGTCCAAGTTTGGACTAACAGAACGGGGCTTACACTCCTGTGGCATACCTTTTTCTTTTCCATTTTGTTCTTTTATTTAAGTTAAGCTCTTTGTAGTCAATTTGCATTTGCAATCTTTTTGTTTTTTCCCAGACCTTCAGTCG
Pv55_Novel	ACATGAAGGATGTAGCGAATG	Novel	Chr06K	-	27590971..27590991	27590815..27590991	ACATGAAGGATGTAGCGAATGTTCCTCTGGCTCCCGTCCTCCACCCTGCTTGTGTGGTACATGGTGAACTGCTATGGGCCACCACTGCCCCTAGACGTGGCGGTGGCCGATATCAAGCAGCTCAAGGCCAGGGTGGAGGACTGAGCCAGAGAAACATTCGCTACAACCTTCATGTTC
Pv61_Novel	GCGGCAACTGCATAACTTGC	Novel	Chr06N	+	38561752..38561771	38561752..38561798	GCGGCAACTGCATAACTTGCAAGAATTTGTGAGTGTCCTTGCTGTAT
Pv127_Novel	CTGTAGGACTTGCAATCATTC	Novel	Chr07K	+	33945287..33945307	33945287..33945408	CTGTAGGACTTGCAATCATTCCTTAGGATCATCAAAATATAGAAAAATGATAAGCTCGAATTAGAGCAAACCCTAGTGACTTTTGGGAGCATATGCCTCCAATCGATCAAGTTTTCACAGAC
Pv62_Novel	CGTGGTATTGTTCCGGCTCATG	Novel	Chr07K	+	43293284..43293305	43293284..43293357	CGTGGTATTGTTCCGGCTCATGTCCTTCTTGAGTCTGTTGGCGGATGTGATGTGAGCCGAACCAATATCACTCA
Pv127_Novel	CTGTAGGACTTGCAATCATTC	Novel	Chr07N	+	31558335..31558355	31558234..31558355	ATGATTGCAAGTCTTGCAGTGATATCCCTGGAATGATATTTTGACCTTATCATTTCTTTATTTTGCGGGACAAGAAATAAGAGTTAAAGCCATGGAAACTGCTGTAGGACTTGCAATCATTC
Pv62_Novel	CGTGGTATTGTTCCGGCTCATG	Novel	Chr07N	+	41560490..41560511	41560490..41560563	CGTGGTATTGTTCCGGCTCATGTCCTTCTTGAGTCTGTTGGCGGATGTGATGTGAGCCGAACCAATATCACTCA
Pv109_Novel	CCGAATTGTAGTCTGGAGAGA	Novel	Chr07N	-	674071..674091	674071..674123	TCCCCAGCTTGAGAATCGGGTAGCCTCACTACCCGAATTGTAGTCTGGAGAGA
Pv90_Novel	CATCTGCCGATAACTTCTCGT	Novel	Chr09K	-	2388293..2388313	2388293..2388367	GAGAAGGTATCGGCAGATTGTGGGAGATTCATAGGTAAAAGCAGATCTCCCTAGCATCTGCCGATAACTTCTCGT
Pv90_Novel	CATCTGCCGATAACTTCTCGT	Novel	Chr09N	-	2398018..2398038	2398018..2398092	GAGAAGGTATCGGCAGATTGTGGGAGATTCATAGGTAAAATCAGATCTCCCTAGCATCTGCCGATAACTTCTCGT
Pv118_Novel	TGGCTGTGCCAAGTGCTGTGC	Novel	Chr03K	+	5703923..5703943	5703863..5703943	ACAGCATTTGACGCAGTCAGCATGCCCGTTGTTGTACTGAGAGCATATCAACGAGCATGCTGGCTGTGCCAAGTGCTGTGC
Pv118_Novel	TGGCTGTGCCAAGTGCTGTGC	Novel	Chr05K	-	33708960..33708980	33708960..33709040	ACAGCATTTGACGCAGTCAGCATGATCGTTGTTGTACTGAGAGCATATCAACGATCACGCTGGCTGTGCCAAGTGCTGTGC
Pv121_Novel	CCGTCGAGGGGCTCCACTTGG	Novel	Chr05K	+	19305718..19305738	19305670..19305738	CGGTGGGCCCTCTCGCCGTCGTGCCGTGCGAGCCAGTCGTGCGACATGCCGTCGAGGGGCTCCACTTGG
Pv122_Novel	TGTCAAATTCTGAAAGGCTTG	Novel	Chr05N	+	44407679..44407699	44407605..44407699	AGCCTTTCAGGATTTGACACCCTTATTACAATGACATGTGGGGTCATCCTGGGTCACTGACATGTGGGTCAGGGTGTCAAATTCTGAAAGGCTTG
Pv129_Novel	ACATAGCAAGGATTGACAGACG	Novel	Chr07K	-	4088323..4088344	4088237..4088344	ACATAGCAAGGATTGACAGACGGAGAGCTCTTTCTTGATTCTATGGGTGGTGGTGCATGACCGTTCTTAGTTGGTGGAGCGATTTGTTTGGTTAATTCCGTTAACGAA
Dacotah
Pv name	mature_seq	mature_name	chromosome	strand	mature_coordiantes	precursor_coordinates	precursor_seq
Pv11_miR1432	TCAGGAGAGATGACACCGACG	miR1432	Chr02N	-	63355285..63355305	63355211..63355305	TCAGGAGAGATGACACCGACGTCGGACGGGTCGACCGAGATGTGCATCTGCTGCGTCGCTCGATCCGTCTGAAGCCGGTGTCATTTCCCCTGAAC
Pv3_miR156	CTGACAGAAGAGAGTGAGCAC	miR156	Chr02K	+	45017597..45017617	45017491..45017617	GCTCTCTCTCTTCGTGTCGAGTTCTTGCTGCGTCTGCTTGGCCCCCTTTTCAGCGGTGATCGACGGTGGGATGGGGCGGGGCGCTGGACATGGTGGTGTGCTGTGGCTGACAGAAGAGAGTGAGCAC
Pv3_miR156	CTGACAGAAGAGAGTGAGCAC	miR156	Chr02N	+	45193004..45193024	45193004..45193121	CTGACAGAAGAGAGTGAGCACACAGCGGGCCAGACTGCATCTGAATACGGCTGCTTCAAAGACGACGGGGCATGGATAGATGCAGCTGCTGTTGCGTGCTCACTTCTCTCTGTCAGCT
Pv16_miR156	GCTCACTGCTCTATCTGTCATC	miR156	Chr01K	-	40812911..40812932	40812911..40812999	TGACAGAAGAGAGTGAGCACCCGGCCGGGCGGAACGGCACCGGCGGGATGTGCCGTCGCGGCCGCGTGCTCACTGCTCTATCTGTCATC
Pv25_miR156	TGACAGAAGAGAGCGAGCAC	miR156	Chr04K	+	41365098..41365117	41365098..41365183	TGACAGAAGAGAGCGAGCACCCGGCGCCGCGGCCGGCATGGAGCGCATGCCGTCTCCGCCGCGTGCTCGCTCCTCTTTCTGTCAGC
Pv25_miR156	TGACAGAAGAGAGCGAGCAC	miR156	Chr04N	+	43568879..43568898	43568879..43568964	TGACAGAAGAGAGCGAGCACCCGGCGCCGCGGACGGCATGGAGCGCATGCCGTCCCCGCCGCGTGCTCGCTCCTCTTTCTGTCAGC
Pv37_miR156	TTGACAGAAGAGAGTGAGCAC	miR156	Chr01K	-	6419989..6420009	6419922..6420009	TTGACAGAAGAGAGTGAGCACACGGCGTGATGAACAACATAACATGTATGTTGTTCTCACCGCGTGCTCACTCCTCTTACTGTCATTC
Pv38_miR156	ATGACAGAAGAGAGTGAGCAC	miR156	Chr05K	-	36225546..36225566	36225476..36225566	ATGACAGAAGAGAGTGAGCACACGTGGTCGCTTCCCTGCATGCATTTCTCATGCTTGGAGCTACGCATGCTCACTTCTCTTCCTGTCACCC
Pv37_miR156	TTGACAGAAGAGAGTGAGCAC	miR156	Chr05K	-	4148928..4148948	4148861..4148948	TTGACAGAAGAGAGTGAGCACACATGGTGGTTTCTTAGCATGAGTGCCATGCTGGGAGCTGTGCGTGCTCACTCTCTATCTGTCAGTC
Pv37_miR156	TTGACAGAAGAGAGTGAGCAC	miR156	Chr05N	-	4574893..4574913	4574827..4574913	TTGACAGAAGAGAGTGAGCACACACGGTGGTTTCTTAGCATGAGTGCCATGCTGGGAGCTGTGCGTGCTCACTCTCTATCTGTCAGC
Pv58_miR156	GCTCACTTCTCTCTCTGTCAGT	miR156	Chr06K	+	37407079..37407100	37406982..37407100	TGACAGAAGAGAGTGAGCACACAGCGGGCAAACTGCATCGATCCGCACCTTTGCAATCGAGACGGCGCATGAACGAACGATGCAGCTGCTGCTGCGTGCTCACTTCTCTCTCTGTCAGT
Pv58_miR156	GCTCACTTCTCTCTCTGTCAGT	miR156	Chr06N	+	40810702..40810723	40810616..40810723	TGACAGAAGAGAGTGAGCACACAGCGGGCAGACTGCATCGATCCGCACCTTTGCAATCGAGACGAATGATGCAGCTGCTGCTGCGTGCTCACTTCTCTCTCTGTCAGT
Pv69_miR156	GCTCACTGCTCTTTCTGTCATC	miR156	Chr07K	-	38353185..38353206	38353185..38353274	TGACAGAAGAGAGTGAGCACACGGCCGGGCGTGACGGCACCGGCGCGGATGTGCCGTCGCGGCCGCGTGCTCACTGCTCTTTCTGTCATC
Pv75_miR156	GCTCACTGCTCTCTCTGTCATC	miR156	Chr07N	-	35885888..35885909	35885888..35885977	TGACAGAAGAGAGTGAGCACACGGCCGGGCGTGACGGCACCGGCGCGGATGTGCCGTCGCGGCCGCGTGCTCACTGCTCTCTCTGTCATC
Pv81_miR156	GCTCACTACTCTCTCTGTCAGT	miR156	Chr08K	+	15202717..15202738	15202623..15202738	TGACAGAAGAGAGTGAGCACACAGCGGTCAGATTGCATCGATCCCTGCCTTTACAACCGAGACGATCTGAATGATGATGCAGCTGCTGTTGCGTGCTCACTACTCTCTCTGTCAGT
Pv16_miR156	GCTCACTGCTCTATCTGTCATC	miR156	Chr01N	-	50078779..50078800	50078779..50078866	TGACAGAAGAGAGTGAGCACACGGCCGGGCGGAACGGCACCGGCGGATGTGCCGTCGCGGCCGCGTGCTCACTGCTCTATCTGTCATC
Pv16_miR156	GCTCACTGCTCTATCTGTCATC	miR156	Chr01N	-	49967350..49967371	49967350..49967437	TGACAGAAGAGAGTGAGCACACGGCCGGGCGGAACGGCACCGGCGGATGTGCCGTCGCGGCCGCGTGCTCACTGCTCTATCTGTCATC
Pv37_miR156	TTGACAGAAGAGAGTGAGCAC	miR156	Chr01N	-	6468014..6468034	6467947..6468034	TTGACAGAAGAGAGTGAGCACACGGCGTGATGAACAACATAATATGTATGTTGTCCTCACCGCGTGCTCACTCCTCTTTCTGTCAGTC
Pv9_miR160	TGCCTGGCTCCCTGTATGCCA	miR160	Chr02N	-	3571095..3571115	3571009..3571115	TGCCTGGCTCCCTGTATGCCAATCGCACGGCTACCACCTGGATCGGAGATTATTGATGATCGATCGATCGGTGGCCGCTGCGGCTGGCGTGCGAGGTGCCAAGCATG
Pv9_miR160	TGCCTGGCTCCCTGTATGCCA	miR160	Chr04K	+	43834040..43834060	43834040..43834123	TGCCTGGCTCCCTGTATGCCACACATGTAGCCCAACCCGTGGCGCGATTGGATCCTGTGGGTGGCGTGCAAGGAGCCAAGCATG
Pv9_miR160	TGCCTGGCTCCCTGTATGCCA	miR160	Chr04N	+	46174391..46174411	46174391..46174474	TGCCTGGCTCCCTGTATGCCACACATGTAGCCCAACCCGTGGCGCGATTGGATGCTGTGGGTGGCGTGCAAGGAGCCAAGCATG
Pv9_miR160	TGCCTGGCTCCCTGTATGCCA	miR160	Chr01K	-	4927382..4927402	4927319..4927402	TGCCTGGCTCCCTGTATGCCACACATGTAGCCCAACCCGTGGCGTGGTTGCCTGCTGTGGGTGGCATGCAAGGGGCCAAGCATG
Pv9_miR160	TGCCTGGCTCCCTGTATGCCA	miR160	Chr06K	+	3949643..3949663	3949643..3949731	TGCCTGGCTCCCTGTATGCCACTCGTCTAGAGCAACAACTCGACTCCTAATGTTGCCTACGATGGATGGCGTGCACGGTGCCAAGCATG
Pv9_miR160	TGCCTGGCTCCCTGTATGCCA	miR160	Chr06N	+	3899689..3899709	3899689..3899777	TGCCTGGCTCCCTGTATGCCACTCATCTAGAGCAACAACTCGGCTCCTACTGTTGCCTACAATGGATGGCGTGCACGGTGCCAAGCATG
Pv9_miR160	TGCCTGGCTCCCTGTATGCCA	miR160	Chr09K	-	4946925..4946945	4946820..4946945	TGCCTGGCTCCCTGTATGCCACTCGCGTAGCTGCCAGCCAGCCCAGTCGAGCTCCCCCAGGATTAGCTGTGGGCGTGTACTACGTTGCTGGCTCTACTGCGGATGGCGTGCGAGGAGCCAAGCATG
Pv9_miR160	TGCCTGGCTCCCTGTATGCCA	miR160	Chr09N	-	5405629..5405649	5405544..5405649	TGCCTGGCTCCCTGTATGCCACTCGCATAGCTGCCAGCAGCTAACCCAAGTTTTGAGGTCCCCCAGGCTAGCTCTACTGCGGATGGCGTGCGAGGAGCCAAGCATG
Pv9_miR160	TGCCTGGCTCCCTGTATGCCA	miR160	Chr01N	-	4768278..4768298	4768215..4768298	TGCCTGGCTCCCTGTATGCCACACACGTAGCCCAACCCGTGGTGTGGTTGCCTGCTGTGGGTGGCGTGCAAGGGGCCAAGCATG
Pv9_miR160	TGCCTGGCTCCCTGTATGCCA	miR160	Chr02K	-	3795148..3795168	3795063..3795168	TGCCTGGCTCCCTGTATGCCACTCGCACGGCTACCACCTGGATCGGAGATTTTGTTGATCGATCGATCGGTGGCCGCTGCGGCTGGCGTGCGAGGTGCCAAGCATG
Pv74_miR162	TCGATAAACCTCTGCATCCAG	miR162	Chr01K	+	40135561..40135581	40135458..40135581	GGGCGCAGTGGTTTATCGATCCCTTCCTTGCCTTGTGCTGATCCGGGAGCGGTGGTTCAAGTGTTTCTTGTTGCAGCAGCTTTGCAGACAACGCGGGAATCGGTCGATAAACCTCTGCATCCAG
Pv74_miR162	TCGATAAACCTCTGCATCCAG	miR162	Chr01N	+	49219552..49219572	49219445..49219572	GGGCGCAGTGGTTTATCGATCCCTTCCTTGCCTTGTACATGCTGATCCGGGAGCGGTGGTTCAAGTGTTTCTTGTTGCAGCAGCTTTGCAGACAACGCGGGAATCGGTCGATAAACCTCTGCATCCAG
Pv5_miR164	TGGAGAAGCAGGGCACGTGCA	miR164	Chr02N	-	68738550..68738570	68738460..68738570	TGGAGAAGCAGGGCACGTGCATGCATACGCTCTCCTCCCATCTCCATTCTCCATGGACCGGACGGAGAAGCTAAGCAAGTATATATATTGCACGTGTTCTCCTTCTCCATC
Pv14_miR164	TGGAGAAGCAGGGTACGTGCA	miR164	Chr03K	-	31328599..31328619	31328473..31328619	TGGAGAAGCAGGGTACGTGCAGCTAGCGACACACGTACGCCGGAGCACGGCCGGACTCGCGCAACTGCGTGTGGTCGGTCGCGTCGAGGCGAGGCGAGGGAGCTTTTTTGCTCTAGCTAGCTCCTGCACGTGCTCCCCTTCTCCACC
Pv5_miR164	TGGAGAAGCAGGGCACGTGCA	miR164	Chr03K	-	22058773..22058793	22058637..22058793	TGGAGAAGCAGGGCACGTGCATGCATTCTTAGCTTGCTCCCCTCTCGCCGGCTTGGCATTCCGGGCGCCTCGCGCGCGCGCCGATGAGCGCGTGAGAGCGAGGGGGTGCATGGTTGCCGCCGGCTGATGATGCATGCATGTGCCCTTCTCCTCCACC
Pv5_miR164	TGGAGAAGCAGGGCACGTGCA	miR164	Chr03K	+	35363511..35363531	35363511..35363642	TGGAGAAGCAGGGCACGTGCATTACCATCCAATGCCGCTCCATGCTCCTCCTCTGGGCTGCTCACCAAACGTTTAAGGATGGATGCATGGATCCATGGATGGATGGTTCTTCATGTGCCCATCTTCTCCACC
Pv14_miR164	TGGAGAAGCAGGGTACGTGCA	miR164	Chr03N	-	32715192..32715212	32715122..32715212	TGGAGAAGCAGGGTACGTGCAGCTAGGGACACGCGCCGGAGCTTTTTGCTCCAATGCTAGCTACCTCCTGCACGTGCTCCCCTTCTCCACC
Pv5_miR164	TGGAGAAGCAGGGCACGTGCA	miR164	Chr03N	-	22957449..22957469	22957252..22957469	TGGAGAAGCAGGGCACGTGCATGCATTCTTGCTTCCCTCGATCTCGCCGGCTTGGCATTCCGGCCGCCTCTCGCGCGCGCCGCTGCGTGCGCGCGGCGAGCGCGTGAGAGCGACGGGATATTTGTGGTTGCCGCCTGCCGGCCGGCCGGCTATAGCAGCAGCCATCTAGAGCTAGCTCCTGAAGCGGGCTGATGATGCATGTGCCCTTCTCCTCCACC
Pv5_miR164	TGGAGAAGCAGGGCACGTGCA	miR164	Chr03N	+	35319151..35319171	35319151..35319284	TGGAGAAGCAGGGCACGTGCATTACCATCCAATGCCGATCCATGCTCCTCCTCCTCCTGGCTGCTCATCAACCTTTATGGATGGATGCATGGATCCATGGATGGATGGTTCTTCATGTGCCCATCTTCTCCACC
Pv87_miR164	TGGAGAAGCAGGACACGTGAG	miR164	Chr09K	-	57751093..57751113	57750988..57751113	TGGAGAAGCAGGACACGTGAGCGACCACCCGACTTCAGTCGCCGCGCAGCTACGCTGACGCCTTGGCCCGTTGGCCGTGCGTCTGGCTTCGGTTGGGGGGTCGCTCACGTGTCCGTCCTCTCCACC
Pv87_miR164	TGGAGAAGCAGGACACGTGAG	miR164	Chr09N	-	67893632..67893652	67893537..67893652	TGGAGAAGCAGGACACGTGAGCGACCACCCGACTTCAGTCGCTGCGCGGCGACGCCTTGGCCGTGCGTGCGTTTGGCTTCGGTTGGGGGGTCGCTCACGTGTCCGTCCTCTCCACC
Pv5_miR164	TGGAGAAGCAGGGCACGTGCA	miR164	Chr02K	-	67317746..67317766	67317682..67317766	TGGAGAAGCAGGGCACGTGCATGCATACGCTCTCCTCCCATGTATCTCCATGGACCATGTATTGCACGTGTTCTCCTTCTCCATC
Pv12_miR166	TCTCGGACCAGGCTTCATTCC	miR166	Chr03K	+	51065799..51065819	51065711..51065819	AATGGAGGCTGATCCAAGATCCCCGGGTGCGAAAACATTACGAAAGCCTTGTGGCGAGGGCCTTTCGGTTTCGCGGTGCTACCGGGGATCTCGGACCAGGCTTCATTCC
Pv12_miR166	TCTCGGACCAGGCTTCATTCC	miR166	Chr03N	+	54984556..54984576	54984467..54984576	AATGGAGGCTGATCCAAGATCCTCGGGTGCGAAAACATTAGGAAAGCCTTGTGGCGAGGGCCTTTCGGTTTCGCGGTTGCTACCGGGGATCTCGGACCAGGCTTCATTCC
Pv27_miR166	TCGGACCAGGCTTCATTCCCC	miR166	Chr04K	-	46797062..46797082	46797062..46797210	GGAATGTTGTCTGGCTCGGGGGCGCCGCTCTTTCTCTGACCTGCCCCTTTCTCCTCCATCTCGCTCTTCCTTTCTCTCTTGGAGATCAAGAGGAGACGGGCAGGGGTGAGAGGAGATGGGTGTAGATCTCGGACCAGGCTTCATTCCCC
Pv27_miR166	TCGGACCAGGCTTCATTCCCC	miR166	Chr01K	+	43981279..43981299	43981213..43981299	GGAATGTTGTCTGGCTCGAGGTGCGCAGAAACCTGGCGATGGAGATCTCATCGATCCAGGTTGATCTCGGACCAGGCTTCATTCCCC
Pv27_miR166	TCGGACCAGGCTTCATTCCCC	miR166	Chr09K	+	7802236..7802256	7802168..7802256	GGAATGACGTCCGGTCCGAAGACGCTTGCGATGCGATGCGGCGGCGAGGCACCACGCGCGGCTTCGCTTCGGACCAGGCTTCATTCCCC
Pv88_miR166	GAATGACGTCCGGTCCGAAGA	miR166	Chr09K	+	7802169..7802189	7802098..7802189	TTGCGGAACGGAGGGTGTTCATGGCGGGCCATGAGCATCGCGCCCAGCGCTTGCTTCATGGCTGTCGAGGGGAATGACGTCCGGTCCGAAGA
Pv85_miR166	TCGGACCAGGCTTCATCCCCC	miR166	Chr09K	-	66516839..66516859	66516839..66516931	GGAATGTTGTCTGGTCGGAGACCTAACACCGCGGATCCATGGAGCATCGCAGCATGCATGCCGTGGATGGTTTCGGACCAGGCTTCATCCCCC
Pv27_miR166	TCGGACCAGGCTTCATTCCCC	miR166	Chr09K	-	18324105..18324125	18324105..18324207	GGAATGTTGTCTGGTTCAAGGTCTTGCCTGCGATTCGAGGATGAATCTCGTGTGGTTTTTCATACCTCGAATCTGCGGGATCTCGGACCAGGCTTCATTCCCC
Pv27_miR166	TCGGACCAGGCTTCATTCCCC	miR166	Chr09K	+	27237193..27237213	27237129..27237213	GGAATGTCGTCTGGCGCGAGACCGGCCGGACAACGGGCGGCGTGTTCCGTCGCCTCGGACGGTCTCGGACCAGGCTTCATTCCCC
Pv27_miR166	TCGGACCAGGCTTCATTCCCC	miR166	Chr09N	-	78077559..78077579	78077559..78077645	GGAATGTTGTCTGGTCGGAGATCTAACACCGCGGATCCATGGAGCATCGCAGCATGGTGGATGGTTTCGGACCAGGCTTCATTCCCC
Pv27_miR166	TCGGACCAGGCTTCATTCCCC	miR166	Chr09N	-	20020285..20020305	20020285..20020389	GGAATGTTGTCTGGTTCAAGGTCTTGCCTGTGATTTGAGGATGGAGATCTCGTGTAGTTTTCCATTCCTCGAATCTGCGGGATCTCGGACCAGGCTTCATTCCCC
Pv27_miR166	TCGGACCAGGCTTCATTCCCC	miR166	Chr09N	+	8457088..8457108	8457029..8457108	GGAATGACGTCCGGTCCGAAGACGCTTGCGGCGGCGAGCCGGCGAGGCACCACGCGGCTTCGGACCAGGCTTCATTCCCC
Pv27_miR166	TCGGACCAGGCTTCATTCCCC	miR166	Chr09N	+	29736500..29736520	29736436..29736520	GGAATGTCGTCTGGAGCGAGACCGGCCGGACAACGGGCGGCGTGGGCCGTCGCCTCGGACGGTCTCGGACCAGGCTTCATTCCCC
Pv27_miR166	TCGGACCAGGCTTCATTCCCC	miR166	Chr01N	+	53330928..53330948	53330853..53330948	GGAATGTTGTCTGGCTCGAGGTGCGCAGAAATTAAACCTGGTGATCGATGGAGATCTCATCGATCTAGGTTGATCTCGGACCAGGCTTCATTCCCC
Pv133_miR167	TGAAGCTGCCAGCATGATCTGA	miR167	Chr02N	-	6061248..6061269	6061179..6061269	TGAAGCTGCCAGCATGATCTGACGTGTGTTTAGCTAGTTGTCCACAGAAGTGATGACTGCTAACGATCAGATCATGCTTTGCAGTTTCATC
Pv13_miR167	TGAAGCTGCCAGCATGATCTA	miR167	Chr03K	+	60923305..60923325	60923305..60923425	TGAAGCTGCCAGCATGATCTAGCCTTGGTTGGCGTCATCGGCTTCCCACAGAGTCACCAGATCGGTTTGTTGGCTTGGTGTACCTGCAAATCATTGCTAGATCATGCATGACAGCCTCATT
Pv133_miR167	TGAAGCTGCCAGCATGATCTGA	miR167	Chr03K	+	60925081..60925102	60925081..60925204	TGAAGCTGCCAGCATGATCTGATGGTATGATATGCTTTATTTTACCTCTCTCCCTGATTGCCAAGGACGAATTCAGAGATTCGGGGAGAGAGGAATAGGCGTCAGGTCATGCTGTAGTTTCATC
Pv13_miR167	TGAAGCTGCCAGCATGATCTA	miR167	Chr03N	+	66124362..66124382	66124362..66124479	TGAAGCTGCCAGCATGATCTAGCTTTGGTTGGCATCATTGGCACACAAACACAGTCACCAGATCGGTTGGCCTGGTGGACCTGCAAATCATTGTTAGATCATGCATGACAGCCTCATT
Pv133_miR167	TGAAGCTGCCAGCATGATCTGA	miR167	Chr03N	+	66136322..66136343	66136322..66136446	TGAAGCTGCCAGCATGATCTGATGGTATGATATGCTTTTACCTCGATCTCCTCCTGATCGCCGAGGACGAATTCAGGATAGGGGAAAGAGGAATAATAAGCGTCAGGTCATGCTGTAGTTTCATC
Pv135_miR167	AGATCATGTTGTAGCTTCACC	miR167	Chr04K	+	42933763..42933783	42933698..42933783	TGAAGCTGCCAGCATGATCTTGCTGCTCAAACGCCGGCCTCTGAAGTGCCTGGAGACGGTTCGCCAGATCATGTTGTAGCTTCACC
Pv8_miR167	TGAAGCTGCCAGCATGATCTG	miR167	Chr04N	+	45256776..45256796	45256776..45256868	TGAAGCTGCCAGCATGATCTGGCTGCTCAATCGCCGGGCCCTGAACTATGAAGTGTCTGGAGATGCTTCACCAGATCATGTTGTAGCTTCACC
Pv133_miR167	TGAAGCTGCCAGCATGATCTGA	miR167	Chr05K	-	50298569..50298590	50298472..50298590	TGAAGCTGCCAGCATGATCTGATCTTTCTTCTTCTAGTTATTAAGTTCCTTCTTCTGGTGATGAAGGTCTGGCAATTTTGGATGATGCCTAGATTCAGATCTTGCTGTGCAGTTTCACC
Pv133_miR167	TGAAGCTGCCAGCATGATCTGA	miR167	Chr05N	-	58983029..58983050	58982921..58983050	TGAAGCTGCCAGCATGATCTGATCTTTCTTCTTCTACTTAAGTTCCTATTCCTTCTTCTGGTGATGAAGGTCTGGCAACTTTAATTTGGATGATGCCTAGACGACTCAGATCTTGCTGCGCAGTTTCACC
Pv13_miR167	TGAAGCTGCCAGCATGATCTA	miR167	Chr09K	+	4144297..4144317	4144297..4144398	TGAAGCTGCCAGCATGATCTAGCTCTGAGTGATCACCGAGAGGAACGGAAGTTCGAGCTCTCATGGTCATGCCTTGCTAGGTCATGCTGCGGCAGCCTCACT
Pv13_miR167	TGAAGCTGCCAGCATGATCTA	miR167	Chr09K	+	7527982..7528002	7527982..7528118	TGAAGCTGCCAGCATGATCTAACTCGTGTGGGGGGCGCAAACTAAAGCGATGCCGTGGCATGGCATGGCGAGGTTGCTGCGCTAGCTGAGGCTTATTTTTGGGCGGTGGTGTTAGATCATGCTGTGACAGTTTCACT
Pv133_miR167	TGAAGCTGCCAGCATGATCTGA	miR167	Chr09K	-	66728749..66728770	66728666..66728770	TGAAGCTGCCAGCATGATCTGAAAGCCGACGCGTTCGTCCTGATCGTGTCTGGAGAGGGACTGCACGGGAAACAGCAGGCGACCAGATCATCTAGCAGTTTCATT
Pv13_miR167	TGAAGCTGCCAGCATGATCTA	miR167	Chr09N	+	4386910..4386930	4386910..4387011	TGAAGCTGCCAGCATGATCTAGCTCTGAGTGATCACCGAGAGGAACAGAAGTTCGAGCTCTCGTGGTCATGCCTTGCTAGGTCATGCTGCGGCAGCCTCACT
Pv133_miR167	TGAAGCTGCCAGCATGATCTGA	miR167	Chr09N	-	78293523..78293544	78293429..78293544	TGAAGCTGCCAGCATGATCTGAAAGCCGGCCGACGCGTTCTTCGTGATCGTGTCTGCAGAGGGACTGCACGCACGGGAAACAGCAGGCGACCTGCAGATCATCTAGCAGTTTCATT
Pv13_miR167	TGAAGCTGCCAGCATGATCTA	miR167	Chr09N	+	8306080..8306100	8306080..8306204	TGAAGCTGCCAGCATGATCTAACTCGTGTGGGGGCGCAAGCGATGCCATGGCATGGCATGGCGAGGTCGCTGCGCTGAGGCTTATTTTGGGCGGTGGTGTTAGATCATGCTGTGACAGTTTCACT
Pv133_miR167	TGAAGCTGCCAGCATGATCTGA	miR167	Chr01N	-	5138945..5138966	5138741..5138966	TGAAGCTGCCAGCATGATCTGAGGGCCCAAACAACCATCGGTTTTCAGGGTTTAGTCATACCGCAATGCGAGGGGAAGATGCTGGCTCTTAAGGATTAGTGATAGTTTGGTGACATATGGGGTTGAGTGGTTAACTGGAGGAGGAATTCTTGGGTCTTCTGATATGGCTTCTGAATTTGTGAACATGCATGCTTGGTCAGTCATCAGATCATGTTGCAGCTTCACT
Pv133_miR167	TGAAGCTGCCAGCATGATCTGA	miR167	Chr02K	-	6251868..6251889	6251795..6251889	TGAAGCTGCCAGCATGATCTGACGAGTGTTTAATTAGCAAGTTGACCCCAGAAATGATGAATGCTAACGATCAGATCATGCTTTGCAGTTTCATC
Pv53_miR168	TCGCTTGGTGCAGATCGGGAC	miR168	Chr01K	-	2633157..2633177	2633110..2633177	TCGCTTGGTGCAGATCGGGACCCGACGCCCGCGCCGCCGGGACGGATCCCGCCTTGCACCAAGTGAAT
Pv53_miR168	TCGCTTGGTGCAGATCGGGAC	miR168	Chr01N	-	2679736..2679756	2679689..2679756	TCGCTTGGTGCAGATCGGGACCCGACGCCCGCGCCGCCGGGACGGATCCCGCCTTGCACCAAGTGAAT
Pv31_miR171	TTGAGCCGCGCCAATATCTCT	miR171	Chr04K	+	40201158..40201178	40201097..40201178	CGATATTGGTGAGGTTCAATCCGATGGTAGGTTTTACACAAGCTGTAAAATCAGTATCTGATTGAGCCGCGCCAATATCTCT
Pv31_miR171	TTGAGCCGCGCCAATATCTCT	miR171	Chr04N	+	42359169..42359189	42359108..42359189	CGATATTGGTGAGGTTCAATCCGATGATAGGTTTTACAGAAGCTGTAAAATCAGTATCTGATTGAGCCGCGCCAATATCTCT
Pv56_miR171	TGATTGAGCCGTGCCAATATC	miR171	Chr06K	+	10078567..10078587	10078507..10078587	TGTTGGCGCGGTTCAATCCGAGAGCCTGCGCCCCGGGCGGCCATCGGGGGCCCTCCTCTCTGATTGAGCCGTGCCAATATC
Pv128_miR171	TTGAGCCGTGCCAATATCACG	miR171	Chr07K	-	47960775..47960795	47960775..47960857	GGATATTGGTGCGGTTCAATCAGAAAGCTTGTGCTCCAGATGCCAGGGGCTCCACTCTTCGATTGAGCCGTGCCAATATCACG
Pv56_miR171	TGATTGAGCCGTGCCAATATC	miR171	Chr07N	-	46277610..46277630	46277610..46277686	TATTGGCGCGGTTCAATCAGAAAGCTTGTGCTCCAAAGGCCAGGGGCTCCACTCTTTGATTGAGCCGTGCCAATATC
Pv56_miR171	TGATTGAGCCGTGCCAATATC	miR171	Chr09K	-	68581271..68581291	68581271..68581350	TGTTGGCTCGGCTCGCTCAGATGACCACGCGGGATGCCATGCCCGCGATATGGTGTTTCTGATTGAGCCGTGCCAATATC
Pv56_miR171	TGATTGAGCCGTGCCAATATC	miR171	Chr09K	-	68554514..68554534	68554514..68554593	TGTTGGCTCGGCTCACTCAGATGACCACGCGGGATGCCATGCCCGCGATATGGTGTTTCTGATTGAGCCGTGCCAATATC
Pv56_miR171	TGATTGAGCCGTGCCAATATC	miR171	Chr09K	-	47664758..47664778	47664758..47664867	TGTTGGCTCGGCTCACTCAGAAGCTGAAGGAGCCATGGCCCATGTGGATCTAGCTACGCACAGATTGCAGTGCTAGCTCCTGGGGTTTCTGATTGAGCCGTGCCAATATC
Pv89_miR171	TTGAGCCGCGTCAATATCTCC	miR171	Chr09K	-	17341211..17341231	17341211..17341295	AGGTATTGGCGCGCCTCAATCCGAAGTCGTGGCTGATTATTGGCGCAGCAGCCATGTTCTTGGATTGAGCCGCGTCAATATCTCC
Pv56_miR171	TGATTGAGCCGTGCCAATATC	miR171	Chr09K	-	8329888..8329908	8329888..8329982	TGTTGGCATGGTTCAATCAAATCTTGCGATCCTTGCGTCGCTGATGAGGAGGGAGGTGGCGTTTTCCTTTGATCTGATTGAGCCGTGCCAATATC
Pv56_miR171	TGATTGAGCCGTGCCAATATC	miR171	Chr09N	-	79990175..79990195	79990175..79990258	TGTTGGCTCGGCTCACTCAGAGACCACGGGGTGGTGTGATGCCCGCGAGATCTCTGGTGCTTCTGATTGAGCCGTGCCAATATC
Pv56_miR171	TGATTGAGCCGTGCCAATATC	miR171	Chr09N	-	55136410..55136430	55136410..55136524	TGTTGGCTCGGCTCACTCAGAAGCTGAAGGAGCCATATGGCCCATGGATCTAGCTTAGCTACGCACATATTGAAGTGCTAGCTCCTGGCGTTTCTGATTGAGCCGTGCCAATATC
Pv89_miR171	TTGAGCCGCGTCAATATCTCC	miR171	Chr09N	-	18897000..18897020	18897000..18897084	AGGTATTGGCGCGCCTCAATCCGAAGGCGTGGCTGATTATTGGCGCGGCAGCCATGTTCTTGGATTGAGCCGCGTCAATATCTCC
Pv56_miR171	TGATTGAGCCGTGCCAATATC	miR171	Chr09N	-	9040747..9040767	9040747..9040840	TGTTGGCATGGTTCAATCAAATCGGGTGATCCTTGCGCTGGCGAGGAGGTTGTGGTGGTGTTTTCGTTTGATCTGATTGAGCCGTGCCAATATC
Pv10_miR172	AGAATCTTGATGATGCTGCAT	miR172	Chr02K	+	22827914..22827934	22827837..22827934	GTGGCATCATCAAGATTCACATCGATCGATCTAGACGACTGACTAGGTGGTCTTTGGATCGAGTTTGGAGATGCATGAGAATCTTGATGATGCTGCAT
Pv10_miR172	AGAATCTTGATGATGCTGCAT	miR172	Chr02N	+	21738133..21738153	21738049..21738153	GTGGCATCATCAAGATTCACATCGTGACATCGATCGATCTAGACCACTCACTAGGTGGTCTTTGAAGTTTGGAGGAGACGCATGAGAATCTTGATGATGCTGCAT
Pv86_miR172	GCAGCACCATCAAGATTCACA	miR172	Chr01K	-	55848784..55848804	55848684..55848804	GCAGCACCATCAAGATTCACATCGTCAAACTCATCTTCAGTTATGCTGCGCTATGGTTCGCACTTGCTATATTCATGCTGCATACCTGTTGATCGAGATGAGAATCTTGATGATGCTGCAT
Pv140_miR172	AGAATCCTGATGATGCTGCA	miR172	Chr08N	-	21494136..21494155	21494136..21494243	CGGCATCATCAGGATTCACATCAACATAATTCGGGTGTACCATGCATATATGATATATGTAGGTCTGGCCCGATTTGCTACTTGGGTGAGAATCCTGATGATGCTGCA
Pv86_miR172	GCAGCACCATCAAGATTCACA	miR172	Chr01N	-	65913910..65913930	65913817..65913930	GCAGCACCATCAAGATTCACATCAAACTCATCTTCAGTTATGCGCTGCTTCGCTGTTGCTATACATGCTGCTGCATAGCTGTTGATTGAGATGAGAATCTTGATGATGCTGCAT
Pv42_miR319	TTGGACTGAAGGGTGCTCCCT	miR319	Chr05K	+	1541260..1541280	1541108..1541280	GAGAGCGTCCTTCAGTCCACTCAGGGGAGGTGCTAGGGGTCGAATTAGCTGCCGACTCATTCACCCACATGCCAAGCAACCGCCATGGAAAGAGCTTAGCACATGAGTGAATGAAGCGGGAGGTAAAACCTTCGATCTCGCACCATCTTTGCTTGGACTGAAGGGTGCTCCCT
Pv42_miR319	TTGGACTGAAGGGTGCTCCCT	miR319	Chr05N	-	49885683..49885703	49885683..49885852	AGAGCTCTCTTCAGTCCACTCTGAAATGGCCGTAGGGTTTCATTAGCTGCCGACTCATCCATTCACCTACCAAGATCCATGGACGAGGAATGTCTTGGTAGCCGAGTGGATGGTGCGGGAGCTAAAATCAAGCTCTACTCTGTTTGTGGTTGGACTGAAGGGTGCTCCCT
Pv42_miR319	TTGGACTGAAGGGTGCTCCCT	miR319	Chr05N	+	1616399..1616419	1616248..1616419	GAGAGCGTCCTTCAGTCCACTCAGGGGAGGTGCTAGGGTCGAATTAGCTGCCGACTCATTCACCCACATGCCAAGCACCCGCCATGGAAAGAGCTTAGCACATGAGTGAATGAAGCGGGAGGTAAAACCTTCGATCTCGCACCATCTTTGCTTGGACTGAAGGGTGCTCCCT
Pv68_miR390	AAGCTCAGGAGGGATAGCGCC	miR390	Chr07K	-	40781783..40781803	40781783..40781844	TTATTGCTCAATTGTAGCTCAAGGAGGCTTCCCAACTTGCCAAGCTCAGGAGGGATAGCGCC
Pv67_miR393	CTCCAAAGGGATCGCATTGAT	miR393	Chr07K	-	52090729..52090749	52090669..52090749	CTCCAAAGGGATCGCATTGATCTCACCATCCGCCGCCGCCGGCACGCGCGAGGACAAGATCAGTGCAATCCCTTTGGAATT
Pv67_miR393	CTCCAAAGGGATCGCATTGAT	miR393	Chr07N	-	50270692..50270712	50270610..50270712	CTCCAAAGGGATCGCATTGATCTAGCTCGCTGCTCACCATCCGCCGCCGCCGGCATGCCGGCGCCGCGCGCGAGGACAAGATCAGTGCAATCCCTTTGGAATT
Pv76_miR394	TTGGCATTCTGTCCACCTCC	miR394	Chr01K	+	45501174..45501193	45501174..45501258	TTGGCATTCTGTCCACCTCCTTGCTGATCTTGCAGAAAGCCTCTCAAATCTGTTTGTGTTTTTGGAGGTGGGCATACTGCCAATG
Pv76_miR394	TTGGCATTCTGTCCACCTCC	miR394	Chr01N	+	54889554..54889573	54889554..54889637	TTGGCATTCTGTCCACCTCCTTGCTGATCATGCAGAGAGCCTCTCAAATCTGTTGTGTTTTTGGAGGTGGGCATACTGCCAATG
Pv17_miR395	TGAAGTGTTTGGGGGAACTC	miR395	Chr03K	-	6244119..6244138	6244119..6244186	GTTCCCTACAAGCACTTCACAAGGCACTGAATGCTTTGAGAGCTTTTGTGAAGTGTTTGGGGGAACTC
Pv18_miR395	TGAAGTGCTTGGGGGAACTC	miR395	Chr03K	-	6243947..6243966	6243947..6244017	GTTCCCTACAAGCACTTCTCATTAGGCCTTGCATTGGCTTCAGGGCTCTTGTGAAGTGCTTGGGGGAACTC
Pv17_miR395	TGAAGTGTTTGGGGGAACTC	miR395	Chr03K	-	6243767..6243786	6243767..6243853	GTTCCCTTCAAACACTTCACGTGAGGCAACATTACAAAATACTCTTTTAAGAGTTTTATGTGCAATGTGAAGTGTTTGGGGGAACTC
Pv17_miR395	TGAAGTGTTTGGGGGAACTC	miR395	Chr03N	+	55867182..55867201	55867138..55867201	GTTCCCTACAAGCACTTCACAAGGCACAGCTTTGAGAGCTTTTGTGAAGTGTTTGGGGGAACTC
Pv17_miR395	TGAAGTGTTTGGGGGAACTC	miR395	Chr03N	+	55867523..55867542	55867523..55867597	TGAAGTGTTTGGGGGAACTCTTGGTGATACTCAACATCCAAATGAGTCTAAGGTCGGTGATACTCAGCATTCACG
Pv17_miR395	TGAAGTGTTTGGGGGAACTC	miR395	Chr07K	+	49101840..49101859	49101749..49101859	GTTCTCCTCAAACCACTTCAGTTGCTACACACGTTTCATGGCAATGTTTGCATGTTTGTGTGCGCTCATGGGGCCGGAATTGTGTGCATAGTGAAGTGTTTGGGGGAACTC
Pv64_miR395	GTTCTCCTCAAACCACTTCAGT	miR395	Chr07K	+	49101749..49101770	49101677..49101770	TCAAGTGGTCCATGGGGAGTGGAGTAAGTAATTAAGAGTCCTCGCTAGATAATTGGTTGGTTGTCACCTGGAGTTCTCCTCAAACCACTTCAGT
Pv17_miR395	TGAAGTGTTTGGGGGAACTC	miR395	Chr07K	+	49102242..49102261	49102192..49102261	GTTCCCTAGAAGCACTTCACAGGGCCTTGGATGGCTTAATAAGGCTTTTGTGAAGTGTTTGGGGGAACTC
Pv17_miR395	TGAAGTGTTTGGGGGAACTC	miR395	Chr07K	+	49102419..49102438	49102352..49102438	GTTCCCTTCAAGCACTTCGCGTGAAGTGCCATTCATATTCCCTTTAGGAGTATTATTAGGTACAATGTGAAGTGTTTGGGGGAACTC
Pv17_miR395	TGAAGTGTTTGGGGGAACTC	miR395	Chr07N	+	47360894..47360913	47360801..47360913	GTTCTCCTCAAACCACTTCAGTTGCTACACACGTTTCATGGCAATGTTTGCATGTTTGTGTGCATCATGGGGCCGGAATTATTGTGTGCATAGTGAAGTGTTTGGGGGAACTC
Pv17_miR395	TGAAGTGTTTGGGGGAACTC	miR395	Chr07N	+	47361124..47361143	47361079..47361143	GTTCCCTGCAAGCACTTCACAAGGCACTTTTTTTAGAGCTTTATGTGAAGTGTTTGGGGGAACTC
Pv17_miR395	TGAAGTGTTTGGGGGAACTC	miR395	Chr07N	+	47361449..47361468	47361382..47361468	GTTCCCTTCAAGCACTTCGCGTGAATTGCCATTCATATTACTCCCTTTAGGAGTTTTAGGTACAATGTGAAGTGTTTGGGGGAACTC
Pv17_miR395	TGAAGTGTTTGGGGGAACTC	miR395	Chr07N	+	47361277..47361296	47361277..47361402	TGAAGTGTTTGGGGGAACTCCAAGTGTCACCAAGTATAGAAGGTCATATGGATAATGTCAATACGTCATATATGCATAAATGAACAATGTCTGGTGTTACCATGAGTTCCCTTCAAGCACTTCGCG
Pv45_miR396	TTCCACAGCTTTCTTGAACT	miR396	Chr01K	+	54828616..54828635	54828616..54828724	TTCCACAGCTTTCTTGAACTTCTCTCTCTCTCCCCTCTCCTCCCTCCTCTCTCTCTCAGAATCAATTGCGCGTTCAAGTTGTGTAGAAGGTCAAGAAAGCTGTGGGAAG
Pv28_miR396	TTCCACAGCTTTCTTGAACTG	miR396	Chr04K	+	5817271..5817291	5817271..5817355	TTCCACAGCTTTCTTGAACTGCATCTGCAAAGGGATGCGCCTTCTACTTGCATGAACACGTGCAGTTCAATAAAGCTGTGGGAAA
Pv28_miR396	TTCCACAGCTTTCTTGAACTG	miR396	Chr04N	+	5499909..5499929	5499909..5499994	TTCCACAGCTTTCTTGAACTGCATCTGCAAAAGGGATGCGCCTTCTACTTGCATGAACACGTGCAGTTCAATAAAGCTGTGGGAAA
Pv66_miR396	TCCACAGGCTTTCTTGAACTG	miR396	Chr07K	+	51489098..51489118	51489098..51489254	TCCACAGGCTTTCTTGAACTGTGAACTCGTGGGGGCATGTCGGATGAACGCAAAACCCCCCGCAATTCTCTTCCCCCGTGAATTGAGAATTGCCGAGCTCTCTCGGCTCGCCAAAGGGCGGCTCTACCTGTTGATGGTTCAAGAAAGCCCATGGAAA
Pv66_miR396	TCCACAGGCTTTCTTGAACTG	miR396	Chr07N	+	49555569..49555589	49555569..49555722	TCCACAGGCTTTCTTGAACTGTGAACTCGTGGGGGCATGTCCGATGAACGCGAAACTCCCCCGCAATTCTCTTCCCCCGTGAATTGAATTGCCGAGCCCTCGGCTCGCCAAAGGGCGGCTCTACCTGTTGATGGTTCAAGAAAGCCCATGGAAA
Pv141_miR396	TCCACAGGCTTTCTTGAACG	miR396	Chr01N	+	63394197..63394216	63394197..63394416	TCCACAGGCTTTCTTGAACGGTTCTTGCCGCGGTGCATGTGCTTCTCGCAGTACTTGGAGTCCGGGTAGGCCTCCTTGGAGCAGCGCCACTTCTTGCCGTCCGTCCGCCGGCACCGCCCGGGCTCCGGATCCTCGTCGGGCTTCCTGCTGAACCCCATCCCGAAGCAGCCCCACCCCACTGCATGCACAAGGAAACTTGATTCAGATCAGCCAGTGGCCC
Pv45_miR396	TTCCACAGCTTTCTTGAACT	miR396	Chr01N	+	65035418..65035437	65035418..65035507	TTCCACAGCTTTCTTGAACTTCTCTCTCTCTCTCTGAATCAATGGCGCGTGCAAGTTGTGGTAGAAGAAGGTCAAGAAAGCTGTGGGAAG
Pv28_miR396	TTCCACAGCTTTCTTGAACTG	miR396	Chr01N	-	65041864..65041884	65041770..65041884	TTCCACAGCTTTCTTGAACTGCTGCGTGAATTCGAAGCGGCAGATCTTCGAGAACAGATAGATTGCTTGGCTTCGGTCGGAGATCTATCGTGCAGTTCAATAAAGCTGTGGGAAA
Pv28_miR396	TTCCACAGCTTTCTTGAACTG	miR396	Chr01K	-	54834355..54834375	54834265..54834375	TTCCACAGCTTTCTTGAACTGCTGCGTGAATTCGAAGTGGCGGTTCTTTGAGAACAGATTGCTTGGCTTCGGTCGGAGATCTATCGAGCAGTTCAATAAAGCTGTGGGAAA
Pv141_miR396	TCCACAGGCTTTCTTGAACG	miR396	Chr01N	-	55734979..55734998	55734979..55735149	GAGGAGGACGCTGGTGGGGGAGAAGCCGAGCCCGTGCGCGTGCGGGGCCGCGCCCGCGCCGCCGTGGTGGTGGACGGGGGCGCCGCCGCGGCTGCTGCTGCTGACGGCGGCGGCGGCCGCGGTCGGCGCCGGGGCGGCTGCGGAGGCGGCTTCCACAGGCTTTCTTGAACG
Pv50_miR397	TTGAGTGCAGCGTTGATGAGC	miR397	Chr01K	-	4700028..4700048	4699978..4700048	TTGAGTGCAGCGTTGATGAGCCGCCGGCGGCGAGGTCCGCCGGCCGCGGCTCACCGGCGCTGCACTCAATA
Pv50_miR397	TTGAGTGCAGCGTTGATGAGC	miR397	Chr01N	-	4512916..4512936	4512868..4512936	TTGAGTGCAGCGTTGATGAGCCGCCGCCAGCCCTTCCCCGGCCGCGGCTCACCGGCGCTGCACTCAATT
Pv7_miR398	TGTGTTCTCAGGTCGCCCCCG	miR398	Chr02N	-	17460624..17460644	17460624..17460704	GGGGCGACCTGCGAACACATGCGAGGATTACCGCCCCGCTGCCGCCGGGTAGGGCATGCATGTGTTCTCAGGTCGCCCCCG
Pv136_miR398	TGTGTTCTCAGGTCACCCCTT	miR398	Chr06K	-	26546791..26546811	26546791..26546887	GGGGTGCCCTGAGAACACAGGTGCAGCACCGTCGCGCAAAACATATTACCGCCTCGTGATAGAGCGCAGCGGGGTTTGTGTTCTCAGGTCACCCCTT
Pv7_miR398	TGTGTTCTCAGGTCGCCCCCG	miR398	Chr02K	-	18863494..18863514	18863494..18863573	GGGGCGAGCTGCGAACACATGCGAAGAGGATGAATTACCGCCCCGCCGGTAGTAGGGCATGTGTTCTCAGGTCGCCCCCG
Pv30_miR399	TGCCAAAGGAGAGTTGCCCTG	miR399	Chr04K	+	2021504..2021524	2021325..2021524	GGCAGCTCTCCTCTGGCAGGTGATGGATCGATCGATCATCGACGGGTGTGTAGTCGATCGAGGACTCGAGGCCGGCCGGTATCCATGCATGATGCAGCTGCATGCTGCATGCATGCACGTGGCCAATGGGTTGCCGTGGTCCTTGATCGACTCACACCGGATCAGGCGTACGTACGTCCTGCCAAAGGAGAGTTGCCCTG
Pv34_miR399	GGCAGCTCTCCTCTGGCAGG	miR399	Chr04N	+	1817768..1817787	1817768..1817953	GGCAGCTCTCCTCTGGCAGGTGATCGACCGATCATCGACGGGTGTGTGCGGTCGATCGAGGACTACTCGAGGCCGGTATCGTGCATGCATGCATGCACGTGGCCAATGGGTTGGCGTGGTCCTCGATCGACTCGCCGGCCGGATCAGACGTACGTACGCACGTCCTGCCAAAGGAGAGTTGCCCTA
Pv30_miR399	TGCCAAAGGAGAGTTGCCCTG	miR399	Chr07K	+	43966326..43966346	43966262..43966346	GGGCTTCTCTTTCTTGGCAGGGAGCGTGCGAATCGGTAGACTAGCTCTGCTCGGTTCAACCCTCTGCCAAAGGAGAGTTGCCCTG
Pv30_miR399	TGCCAAAGGAGAGTTGCCCTG	miR399	Chr07N	+	42155348..42155368	42155281..42155368	GGGCTTCTCTTTCTTGGCAGGGAGACCGTGTGAAGCTGTAGCTGTAGCTCTGCTCCGTTCAAACCTCTGCCAAAGGAGAGTTGCCCTG
Pv40_miR408	CTGCACTGCCTCTTCCCTGGC	miR408	Chr05K	-	18206839..18206859	18206839..18206994	CAGGGATGAGGCAGAGCATGGGATGGGGCCATCAACAAAAAAAAAAAAAACCGTTTCTTCCACTGCGAAAGAAGAGGGGTTCTTCATCAGGCACAGAAAAGATTGAGAGCTCCGCTGGTGTTGTTGCTCCCTCCCCTGCACTGCCTCTTCCCTGGC
Pv40_miR408	CTGCACTGCCTCTTCCCTGGC	miR408	Chr05K	+	18097737..18097757	18097569..18097757	CAGGGATGAGGCAGAGCATGGGATGGGGCCATCAACAACAAAAAAAAAAGAAAAAAAAAGAAAAACCGTTTCTTCCACTGCGAAAGAAGAGGGAGAGGGAGTTTGTGTGAGGTTCTTCATCAGGCACAGAAAAGATTGAGAGCTCCGCTGGTGTTGTTGCTCCCTCCCCTGCACTGCCTCTTCCCTGGC
Pv40_miR408	CTGCACTGCCTCTTCCCTGGC	miR408	Chr05N	+	19622570..19622590	19622401..19622590	CAGGGATGAGGCAGAGCATGGGATGGGGCCATCAACAAAAAAAAAACGTTTCTTCCACTGCGAAAACATGCTTGTTCGCTTGCCTGCGAAATAGGGGAGGCAGTTGTGAGAGGTTCTTCATCAGGCACACAAAAGGTTGAGAGCTCCGCTGGTGTTGTTGCTCCCTCCCCTGCACTGCCTCTTCCCTGGC
Pv116_miR479	TGAGCCGAGCCAATATCACTT	miR479	Chr02N	-	19118753..19118773	19118753..19118828	ATGGTATTGACTTGGCTCATCTCGCAGCGACAGCAAACTGCACGAGCGCCAGAGGTGAGCCGAGCCAATATCACTT
Pv78_miR479	TGAGCCGAACCAATATCACTC	miR479	Chr01K	+	45752588..45752608	45752533..45752608	GTGATGTTGTTTCGGCTCATGTTCTCCAATTCCTGTTGTGAATCGCCACGGGCGATGAGCCGAACCAATATCACTC
Pv78_miR479	TGAGCCGAACCAATATCACTC	miR479	Chr01N	+	55211648..55211668	55211584..55211668	ATGATGTTGTTTCGGCTCATGCTCTCCCATTCCTGTTGTGAATCGCCACGGCCGATGGGAGAGATGAGCCGAACCAATATCACTC
Pv78_miR479	TGAGCCGAACCAATATCACTC	miR479	Chr01N	+	55257083..55257103	55257019..55257103	ATGATGTTGTTTCGGCTCATGCTCTCCCATTCCTGTTGTGAATCGCCACGGCCGACGGGAGAGATGAGCCGAACCAATATCACTC
Pv116_miR479	TGAGCCGAGCCAATATCACTT	miR479	Chr02K	-	19670530..19670550	19670530..19670605	ATGGTATTGACTTGGCTCATCTCGCAGCGACAGCAAACTGCACGAGCACCAGAGGTGAGCCGAGCCAATATCACTT
Pv132_miR5168	TCGGACCAGGCTTCAATCCCT	miR5168	Chr01K	-	52745238..52745258	52745238..52745338	GGATTGTTGTCTGGCTCGGGGTCTCCGGTCGGCTGGGATCCAATGGTGTCTTCTGGCCTTGCCGGAGCTGACCGGAGATTTCGGACCAGGCTTCAATCCCT
Pv132_miR5168	TCGGACCAGGCTTCAATCCCT	miR5168	Chr01N	-	62809180..62809200	62809180..62809284	GGATTGTTGTCTGGCTCGGGGTCTCCGGTCAGGATCCACTGGTGTCTTCTGGCCTTGCCGGCGGAGCTGTGCCGACCGGAGATTTCGGACCAGGCTTCAATCCCT
Pv83_miR528	TGGAAGGGGCATGCAGAGGAG	miR528	Chr09K	-	69181068..69181088	69181001..69181088	TGGAAGGGGCATGCAGAGGAGCAGGAGGTTTGGTTGGAAGCCGACCTGCGCTACCCTCGGTTGCTCTCCTGTGCCTGCCTCTTCCATT
Pv83_miR528	TGGAAGGGGCATGCAGAGGAG	miR528	Chr09N	-	80434938..80434958	80434871..80434958	TGGAAGGGGCATGCAGAGGAGCAGGAGGTTTGGTTGGAAGCCGACTTGTGCTACCCTCGCTCGCTCTCCTGTGCCTGCCTCTTCCATT
Pv83_miR528	TGGAAGGGGCATGCAGAGGAG	miR528	Chr01N	+	33956383..33956403	33956383..33956474	TGGAAGGGGCATGCAGAGGAGCAGGACCTCCGGTTGGAAGCCGACCTGTGTGTGCTACCCTCGCTCGCTCTCCTGTGCCTGCCTCTTCCATT
Pv83_miR528	TGGAAGGGGCATGCAGAGGAG	miR528	Chr01N	+	44585339..44585359	44585339..44585430	TGGAAGGGGCATGCAGAGGAGCAGGACCTCCGGTTGGAAGCCGACCTGTGTGTGCTACCCTCGCTCGCTCTCCTGTGCCTGCCTCTTCCATT
Pv124_miR529	GCTGTACCCTCTCTCTTCTTC	miR529	Chr01K	+	28898950..28898970	28898864..28898970	AGAAGAGAGAGAGTACAGCCTTACCATGTACACACTTCAGATCTCATCAGTCTGACCTTATGAAGTTATGTGTGAGTGTCATGAAGGCTGTACCCTCTCTCTTCTTC
Pv125_miR529	GCTGTACCCTCTCTCTTCGTC	miR529	Chr07K	+	23017680..23017700	23017591..23017700	AGAAGAGAGAGAGTACAGCTTTGGGGTTCTTAATAAAGGTCATAGCAGTACTTGTTGATGAGTGACTTGTATGATCTTTTTTCGCCAAGGCTGTACCCTCTCTCTTCGTC
Pv65_miR529	AGAAGAGAGAGAGTACAGCCT	miR529	Chr01N	-	36328623..36328643	36328532..36328643	AGAAGAGAGAGAGTACAGCCTTCATCACACTCACACACAACTGCATAAGGTCAGAGACTTATGTGATCTGAAGTCTGTACATGCAGGTAAGGCTGTACTCTCTCTCTTCTCC
Pv65_miR529	AGAAGAGAGAGAGTACAGCCT	miR529	Chr01N	+	36328537..36328557	36328537..36328648	AGAAGAGAGAGAGTACAGCCTTACCTGCATGTACAGACTTCAGATCACATAAGTCTCTGACCTTATGCAGTTGTGTGTGAGTGTGATGAAGGCTGTACTCTCTCTCTTCTTC
Pv110_miR535	TGACAACGAGAGAGAGCACGC	miR535	Chr08K	-	27239392..27239412	27239327..27239412	TGACAACGAGAGAGAGCACGCCGGTGCGTTCGTCACAGAGATGTGGCCCGCGGCGGCATACTTGCGTGCTCCCTCCCGTTGTCACT
Pv110_miR535	TGACAACGAGAGAGAGCACGC	miR535	Chr08N	+	30803724..30803744	30803724..30803809	TGACAACGAGAGAGAGCACGCCGGTGCGGCCGTCACGGAGATGTGGCTCGTGGCGGCGTACTTGCGTGCTCCCTCCCGCTGTCACT
Pv96_miR827	TTAGATGACCATCAGCAAACA	miR827	Chr01N	+	49571734..49571754	49571630..49571754	TTTTGTTGGTGGTCATCTAACCATGCTCCGATCCGGTGCATGGATCATGGATTGCGGTCATGACCCATGACCGTCATGGACTGATCATGGTCTTGCGTGCGCGGTTAGATGACCATCAGCAAACA
Pv26_Novel	CTCGCCGGAGCTGCGTGCCGCA	Novel	Chr02N	+	36464500..36464521	36464500..36464548	CTCGCCGGAGCTGCGTGCCGCAGATGCAGGCGCGCAGCTCCGTCGAGCG
Pv15_Novel	ATGACTTGTTTTTTGGGGACG	Novel	Chr03K	-	19239263..19239283	19239263..19239457	ATCCCAAAAAACAAGTCATTCTAGGATTCAAAATTTGTCCCCAAAAACAAGTCATCTTACTGTATTTAGAAAGGGCATGCACATGCAAGAATCAATTAATGCCAAATATGGGTAATAAATAGGGGCAAACATGGTCATTTTAACTTCTTGTTAATTTGTCCTAGAATTCCTAGGATGACTTGTTTTTTGGGGACG
Pv21_Novel	TGCGGCTGTACCCGCCGGTGC	Novel	Chr03N	-	30729317..30729337	30729317..30729413	GCCCGCGAGGAGGCCGCGACCGGTGGCGGCGGCGCCAAGGGGATGCACTACCTGCACGCCGCCATCACCGAGGCGATGCGGCTGTACCCGCCGGTGC
Pv22_Novel	AACACGGTAATGGTTAGACTG	Novel	Chr03N	-	8686245..8686265	8686245..8686452	GTGCACATGGCCGGGTATTGCCTCCGTCATGAGAGAAAGAAACCAGATTATTACCACTCTTACAAACAAAGTAGATTAATCCAACACTTTATATAAATCAAACATGTATGGTTACATGCATGGGATAAGCTACTAGCTCAGGAGGGATAGAAGGGAGCAGGGAATAGGTGGTTGCGGGAGCTTGGCAAACACGGTAATGGTTAGACTG
Pv24_Novel	CGAGACGAATCTAATGAACCTT	Novel	Chr01K	-	21317076..21317097	21316993..21317097	CGAGACGAATCTAATGAACCTTATTAACCCATAATTTGCTACAACGATGTGACAATAATTATTCGATAATCATGGATTGATATACCTCGTTAGATTCATCTTGCG
Pv119_Novel	TTGGATCTTCTCAGTTTAGTA	Novel	Chr04K	-	40801660..40801680	40801660..40801767	CTAAACTGAGAAGATCCAAAGCTTCAAGATGGCAGATGTTGATGGAATAGCACACAACTTACTGCAGTTATTTCTATACTTGAAGCTTTGGATCTTCTCAGTTTAGTA
Pv101_Novel	TTCCGAATTTGAATAGTACCTC	Novel	Chr04K	-	21017385..21017406	21017355..21017406	TTCCGAATTTGAATAGTACCTCATATTTTGAACAGTGCTGTGAATTTGAATA
Pv29_Novel	TAGATGTTTGCCTGCTCTATC	Novel	Chr04K	-	10866336..10866356	10866336..10866533	TAGAGCACACTAACATCTACCCTCATGCAAAGTTTGAGGTTGAAGAAGAATTTGTGCAAGAAGGGGAAAAAAAACACTAGCACTTGTCCATGAACAGTTGAACTCGCAACTATTCAAGTGCTAGTTTCTCTTTTTTCTTCTTGCACAAGTGTTTTTTCAACTAACTTTGCATGATGGTAGATGTTTGCCTGCTCTATC
Pv24_Novel	CGAGACGAATCTAATGAACCTT	Novel	Chr01K	-	21193996..21194017	21193913..21194017	CGAGACGAATCTAATGAACCTTATTAACCCATAATTTGCTACAACGATGTGACAATAATTATTCGATAATCATGGATTGATATACCTCGTTAGATTCATCTTGCG
Pv119_Novel	TTGGATCTTCTCAGTTTAGTA	Novel	Chr04K	+	40801752..40801772	40801665..40801772	CTAAACTGAGAAGATCCAAAGCTTCAAGTATAGAAATAACTGCAGTAAGTTGTGTGCTATTCCATCAACATCTGCCATCTTGAAGCTTTGGATCTTCTCAGTTTAGTA
Pv24_Novel	CGAGACGAATCTAATGAACCTT	Novel	Chr04N	-	2189204..2189225	2189121..2189225	CGAGACGAATCTAATGAACCTTATTAAGCTGTAATTAGACGCTAAATTGCTACAGTAAGCAACATCTAACGATGGATTAATTAGGCTCATTAGATTCGTCTCGCG
Pv33_Novel	ATTCTGGGAGGCATCTGATTT	Novel	Chr01K	-	11018504..11018524	11018504..11018585	GTCAGATGACTCCCAGAATCTAGAATCGAAAATCCATAATCAGTTGGGCTCTCGATTCTCAATTCTGGGAGGCATCTGATTT
Pv36_Novel	ATTAATGACAACTCTACTAGT	Novel	Chr05K	-	52965673..52965693	52965673..52965780	TAGTAGAGTTGTCATTAATTACGACTACCAAATTATGTTGGAACCTTTATCAGATGTCAAATTTACTAGTATAATTTGGTATTCGTAATTAATGACAACTCTACTAGT
Pv51_Novel	TTAGGCTCGGGGACTATGGTG	Novel	Chr05K	+	12539285..12539305	12539285..12539445	TTAGGCTCGGGGACTATGGTGCAGCCAAGGATGACTTGCCGATTGACGAACGCCTCCGATCGATCTGATCGTCGTCAGACACCACTGACGCGCGTGTGCTGATCGATCGGTCGGCCATCGGCAAGTTGTTCTTGGCTACACCGTGGCCCCTGCTCCTGATG
Pv43_Novel	TTGTAAACCGCACGACTCCTC	Novel	Chr05K	+	39434151..39434171	39434090..39434171	AGAGTCGTTGCGGTCTACAGGGCTCTGGTGTGTCCAACTCCGTAGGACCGCCCCCAAAGCCTTGTAAACCGCACGACTCCTC
Pv36_Novel	ATTAATGACAACTCTACTAGT	Novel	Chr05K	+	52965765..52965785	52965678..52965785	TAGTAGAGTTGTCATTAATTACGAATACCAAATTATACTAGTAAATTTGACATCTGATAAAGGTTCCAACATAATTTGGTAGTCGTAATTAATGACAACTCTACTAGT
Pv26_Novel	CTCGCCGGAGCTGCGTGCCGCA	Novel	Chr05N	+	68477256..68477277	68477256..68477304	CTCGCCGGAGCTGCGTGCCGCAGATGCGGGCGCGCAGCTCCGTTGAGCG
Pv26_Novel	CTCGCCGGAGCTGCGTGCCGCA	Novel	Chr05N	-	69374414..69374435	69374387..69374435	CTCGCCGGAGCTGCGTGCCGCAGATGCGGGTGCGCAGCTCCGTCGAGCG
Pv26_Novel	CTCGCCGGAGCTGCGTGCCGCA	Novel	Chr01K	+	18954520..18954541	18954520..18954568	CTCGCCGGAGCTGCGTGCCGCAGATGCGGGCGCGCAGCTCCGTCGAGCG
Pv51_Novel	TTAGGCTCGGGGACTATGGTG	Novel	Chr05N	+	13689742..13689762	13689742..13689873	TTAGGCTCGGGGACTATGGTGCAGCCAAGGATGACTTGCCGATCGATGGGCGCCACTGATGCGCGTGTGCTGATCGATCGGTCGGCCATCGGCAAGTTGTTCTTGGCTACACCGTGGCCCCTGCTCCTGATG
Pv43_Novel	TTGTAAACCGCACGACTCCTC	Novel	Chr05N	+	46384543..46384563	46384483..46384563	AGAGTCGTTGCGGTCTACAGGGCTCTTGTGTGTCCAACTCCATAGGACAGCCCCAAAGCCTTGTAAACCGCACGACTCCTC
Pv24_Novel	CGAGACGAATCTAATGAACCTT	Novel	Chr01K	+	20886650..20886671	20886650..20886754	CGAGACGAATCTAATGAACCTTATTAACCCATAATTTGCTACAACGATGTGACAATAATTATTCGATAATCATGGATTGATATACCTCATTAGATTCATCTTGCG
Pv24_Novel	CGAGACGAATCTAATGAACCTT	Novel	Chr06K	-	15023054..15023075	15022960..15023075	CGAGACGAATCTAATGAACCTTATTATGTTGTAATTAGACGCTAAATTGATACAGTAATGCTATAATAAACAATCTCTAATGACAGATTAATTAGGCTCATTAGATTCGTCTCGCG
Pv104_Novel	TAATATATTAATGACTGGAGG	Novel	Chr06K	+	7051650..7051670	7051600..7051670	TCCGGTCATTAATATATGACGTTTTTTAGTTCTAAATTACACTAAAAATATAATATATTAATGACTGGAGG
Pv104_Novel	TAATATATTAATGACTGGAGG	Novel	Chr06N	-	237752..237772	237752..237822	TCCGGTCATTAATATATGATGTTTTTTAGTTCTAAATTACACTAAAAATATAATATATTAATGACTGGAGG
Pv26_Novel	CTCGCCGGAGCTGCGTGCCGCA	Novel	Chr06N	+	45332432..45332453	45332432..45332480	CTCGCCGGAGCTGCGTGCCGCAGATGCTGGCGCGCAGCTCCGTCGAGCG
Pv127_Novel	CTGTAGGACTTGCAATCATTC	Novel	Chr07K	+	33945287..33945307	33945287..33945408	CTGTAGGACTTGCAATCATTCCTTAGGATCATCAAAATATAGAAAAATGATAAGCTCGAATTAGAGCAAACCCTAGTGACTTTTGGGAGCATATGCCTCCAATCGATCAAGTTTTCACAGAC
Pv62_Novel	CGTGGTATTGTTCCGGCTCATG	Novel	Chr07K	+	43293284..43293305	43293284..43293357	CGTGGTATTGTTCCGGCTCATGTCCTTCTTGAGTCTGTTGGCGGATGTGATGTGAGCCGAACCAATATCACTCA
Pv71_Novel	TAGGATAAGTGGGAGCCTCCA	Novel	Chr07K	-	4113827..4113847	4113827..4113979	GAGATTCCCACTGTCCCTGTCTACTATCCAGCGAAACCACAGCCAAGGGAACGGGCTTGGCGGAATCAGCGGGGAAAGAAGACCCTGTTGAGCTTGACTCTAGTCTGACTTTGTGAAATGACTTGAGAGGTGTAGGATAAGTGGGAGCCTCCA
Pv127_Novel	CTGTAGGACTTGCAATCATTC	Novel	Chr07N	+	31558335..31558355	31558234..31558355	ATGATTGCAAGTCTTGCAGTGATATCCCTGGAATGATATTTTGACCTTATCATTTCTTTATTTTGCGGGACAAGAAATAAGAGTTAAAGCCATGGAAACTGCTGTAGGACTTGCAATCATTC
Pv62_Novel	CGTGGTATTGTTCCGGCTCATG	Novel	Chr07N	+	41560490..41560511	41560490..41560563	CGTGGTATTGTTCCGGCTCATGTCCTTCTTGAGTCTGTTGGCGGATGTGATGTGAGCCGAACCAATATCACTCA
Pv26_Novel	CTCGCCGGAGCTGCGTGCCGCA	Novel	Chr08K	+	4029838..4029859	4029838..4029886	CTCGCCGGAGCTGCGTGCCGCAGATGCGGGCGCGCAGCTCCGTCGAGCG
Pv104_Novel	TAATATATTAATGACTGGAGG	Novel	Chr08K	-	1366329..1366349	1366329..1366399	TCCGGTCATTAATATATGATGTTTTTTAGTTCTAAATTACACTAAAAATATAATATATTAATGACTGGAGG
Pv90_Novel	CATCTGCCGATAACTTCTCGT	Novel	Chr09K	-	2388293..2388313	2388293..2388367	GAGAAGGTATCGGCAGATTGTGGGAGATTCATAGGTAAAAGCAGATCTCCCTAGCATCTGCCGATAACTTCTCGT
Pv90_Novel	CATCTGCCGATAACTTCTCGT	Novel	Chr09N	-	2398018..2398038	2398018..2398092	GAGAAGGTATCGGCAGATTGTGGGAGATTCATAGGTAAAATCAGATCTCCCTAGCATCTGCCGATAACTTCTCGT
Pv104_Novel	TAATATATTAATGACTGGAGG	Novel	scaffold_5316	-	23416..23436	23416..23486	TCCGGTCATTAATATATGATGTTTTTTAGTTCTAAATTACACTAAAAATATAATATATTAATGACTGGAGG
Pv131_Novel	TGGCCGGTTTTCGCTGACGTG	Novel	Chr02K	+	50972684..50972704	50972684..50972778	TGGCCGGTTTTCGCTGACGTGGCACTGTGGGGCCCACGCATCATCAGTGATGATGCGTGGGCCCCACAGTGCCACGTCAGCGAAAACCGGCCACA
Pv134_Novel	TAGGCTGTAAATCGTGAGACG	Novel	Chr01K	-	33734088..33734108	33733966..33734108	TAGGCTGTAAATCGTGAGACGAATCTAATGAGCCATTTAATCTATGATTTGCAACAGTGATGCTACAGTAACCATCCGCTAATTATGAATTAATCATATATTAATTAGCATCATTAGATTCGTCTCGCGATTTACAACCCATC
Pv134_Novel	TAGGCTGTAAATCGTGAGACG	Novel	Chr07K	-	34424074..34424094	34423952..34424094	TAGGCTGTAAATCGTGAGACGAATCTAATGAGCCTACTTAATCCATGATTTGCAACAGTGATGCTACAGTACCATCTGCTAATTATTGATTAATCATAGATTAATTAGCATCATTAGATTCCTCTCGCGATTTACAACCCATA
Pv137_Novel	AGGCTGTACCTCTTTCCCAGC	Novel	Chr07N	-	1729707..1729727	1729501..1729727	AGGCTGTACCTCTTTCCCAGCTATGGCCAAAAACTTTCAAGATGGTACCCTCCGACAGTAAGAACATTGGACTATGGTACTACTGTGGTATGTCTCACTAATTGCGATTATAGCTGCTGTGGTGGTGAAACTGTGGTACAACTGTGGTATGTCTCACTAACTGCGATTCTAGTTGCTGTGGTGGTTAAGAGTTTTTGGGACACAGCTGGGAAAGATGTACAGCCTTT
Pv138_Novel	TGACTGTGCCTAGTGCTGTGT	Novel	Chr08K	-	25401135..25401155	25401135..25401215	ACAGCATTTGACGCAGTCAGCGTGGCCGTTGTTGCACTGAGAGCATATCAACGAGCACGCTGACTGTGCCTAGTGCTGTGT
Pv139_Novel	TTCCTTGACTGATTCACAGA	Novel	Chr08K	-	52804127..52804146	52803949..52804146	TTCCTTGACTGATTCACAGATTTTTCAGCATCTGTTGAATGACAAAGTTCACAAGGTGGTGCCATCATCTGCTGTTAGCCTGTTAGAATCTCCGGTTGCTAGTGCTAAGCGCATCCGTACAGATAAAAGAACACCAGACACTTTATCTGTTGCTGGTGAAGAGATGTTGGCATTTATTTCTGATCAGCCAAAGGATGT

## Sheet: Supplemental Table S3
Supplemental Table S3. miRNA precursor distribution across the switchgrass genome ordered by chromosome
Pv Name	mature_seq	family	chromosome	strand	mature_coordiantes	precursor_coordinates	precursor Start	Isomir	cluster length
Pv53_miR168	TCGCTTGGTGCAGATCGGGAC	miR168	Chr01K	-	2633157..2633177	2633110..2633177	2633110
Pv50_miR397	TTGAGTGCAGCGTTGATGAGC	miR397	Chr01K	-	4700028..4700048	4699978..4700048	4699978
Pv9_miR160	TGCCTGGCTCCCTGTATGCCA	miR160	Chr01K	-	4927382..4927402	4927319..4927402	4927319
Pv46_miR167	AGATCATGTTGCAGCTTCACT	miR167	Chr01K	-	5200052..5200072	5200052..5200098	5200052
Pv37_miR156	TTGACAGAAGAGAGTGAGCAC	miR156	Chr01K	-	6419989..6420009	6419922..6420009	6419922
Pv102_miR171	TATTGGCGAGGTTCAATCCGA	miR171	Chr01K	-	7285868..7285888	7285812..7285888	7285812
Pv33_Novel	ATTCTGGGAGGCATCTGATTT	Novel	Chr01K	-	11018504..11018524	11018504..11018585	11018504
Pv26_Novel	CTCGCCGGAGCTGCGTGCCGCA	Novel	Chr01K	+	18954520..18954541	18954520..18954568	18954520
Pv32_Novel	TGTCTGTGCCAAGTGTTGCGT	Novel	Chr01K	-	19695653..19695673	19695653..19695733	19695653
Pv97_Novel	AATTTTTACTGTAGTTCAAGC	Novel	Chr01K	+	19873381..19873401	19873254..19873401	19873254
Pv24_Novel	CGAGACGAATCTAATGAACCTT	Novel	Chr01K	+	20886650..20886671	20886650..20886754	20886650
Pv24_Novel	CGAGACGAATCTAATGAACCTT	Novel	Chr01K	-	21193996..21194017	21193913..21194017	21193913
Pv24_Novel	CGAGACGAATCTAATGAACCTT	Novel	Chr01K	-	21317076..21317097	21316993..21317097	21316993
Pv63_Novel	AGATCTGCTTGGAGCTCATGC	Novel	Chr01K	+	23447709..23447729	23447709..23447915	23447709
Pv65_miR529	AGAAGAGAGAGAGTACAGCCT	miR529	Chr01K	+	28898864..28898884	28898864..288989701	28898864
Pv124_miR529	GCTGTACCCTCTCTCTTCTTC	miR529	Chr01K	+	28898950..28898970	28898864..288989701	28898864
Pv134_Novel	TAGGCTGTAAATCGTGAGACG	Novel	Chr01K	-	33734088..33734108	33733966..33734108	33733966
Pv97_Novel	AATTTTTACTGTAGTTCAAGC	Novel	Chr01K	+	34164946..34164966	34164819..34164966	34164819
Pv74_miR162	TCGATAAACCTCTGCATCCAG	miR162	Chr01K	+	40135561..40135581	40135458..40135581	40135458
Pv16_miR156	GCTCACTGCTCTATCTGTCATC	miR156	Chr01K	-	40812911..40812932	40812911..408129992	40812911
Pv117_miR156	TGACAGAAGAGAGTGAGCACC	miR156	Chr01K	-	40812979..40812999	40812911..408129992	40812911
Pv27_miR166	TCGGACCAGGCTTCATTCCCC	miR166	Chr01K	+	43981279..43981299	43981213..43981299	43981213
Pv76_miR394	TTGGCATTCTGTCCACCTCC	miR394	Chr01K	+	45501174..45501193	45501174..45501258	45501174
Pv78_miR479	TGAGCCGAACCAATATCACTC	miR479	Chr01K	+	45752588..45752608	45752533..45752608	45752533
Pv1_miR11341	TCGTGTCGCAAAATAGCCTAGG	miR11341	Chr01K	+	50754762..50754783	50754655..50754783	50754655
Pv132_miR5168	TCGGACCAGGCTTCAATCCCT	miR5168	Chr01K	-	52745238..52745258	52745238..52745338	52745238
Pv2_miR164	TGGAGAAGCAGGGCACGTGC	miR164	Chr01K	-	53539149..53539168	53539071..53539168	53539071
Pv45_miR396	TTCCACAGCTTTCTTGAACT	miR396	Chr01K	+	54828616..54828635	54828616..54828724	54828616
Pv28_miR396	TTCCACAGCTTTCTTGAACTG	miR396	Chr01K	-	54834355..54834375	54834265..54834375	54834265
Pv86_miR172	GCAGCACCATCAAGATTCACA	miR172	Chr01K	-	55848784..55848804	55848684..55848804	55848684
Pv Name	mature_seq	family	chromosome	strand	mature_coordiantes	precursor_coordinates	precursor Start	Isomir	cluster length
Pv53_miR168	TCGCTTGGTGCAGATCGGGAC	miR168	Chr01N	-	2679736..2679756	2679689..2679756	2679689
Pv50_miR397	TTGAGTGCAGCGTTGATGAGC	miR397	Chr01N	-	4512916..4512936	4512868..4512936	4512868
Pv115_miR160	GCGTGCAAGGGGCCAAGCATG	miR160	Chr01N	-	4768215..4768235	4768191..47682351	4768191
Pv9_miR160	TGCCTGGCTCCCTGTATGCCA	miR160	Chr01N	-	4768278..4768298	4768215..47682981	4768215
Pv133_miR167	TGAAGCTGCCAGCATGATCTGA	miR167	Chr01N	-	5138945..5138966	5138741..51389663	5138741
Pv8_miR167	TGAAGCTGCCAGCATGATCTG	miR167	Chr01N	-	5138946..5138966	5138741..51389663	5138741	1
Pv37_miR156	TTGACAGAAGAGAGTGAGCAC	miR156	Chr01N	-	6468014..6468034	6467947..6468034	6467947
Pv114_miR171	TGATTGAGCCGCGCCAATATC	miR171	Chr01N	-	7032803..7032823	7032803..7032883	7032803
Pv92_Novel	ATTTTTGGGAACTAAACGCAC	Novel	Chr01N	-	7164863..7164883	7164806..7164883	7164806
Pv95_Novel	TTTGTTTAATTGTTTTGCCTTG	Novel	Chr01N	-	9096088..9096109	9096088..9096186	9096088
Pv63_Novel	AGATCTGCTTGGAGCTCATGC	Novel	Chr01N	+	27719055..27719075	27719036..27719075	27719036
Pv83_miR528	TGGAAGGGGCATGCAGAGGAG	miR528	Chr01N	+	33956383..33956403	33956383..33956474	33956383
Pv65_miR529	AGAAGAGAGAGAGTACAGCCT	miR529	Chr01N	+	36328537..36328557	36328537..363286482	36328537
Pv65_miR529	AGAAGAGAGAGAGTACAGCCT	miR529	Chr01N	-	36328623..36328643	36328532..363286432	36328532
Pv83_miR528	TGGAAGGGGCATGCAGAGGAG	miR528	Chr01N	+	44585339..44585359	44585339..44585430	44585339
Pv74_miR162	TCGATAAACCTCTGCATCCAG	miR162	Chr01N	+	49219552..49219572	49219445..49219572	49219445
Pv96_miR827	TTAGATGACCATCAGCAAACA	miR827	Chr01N	+	49571734..49571754	49571630..49571754	49571630
Pv16_miR156	GCTCACTGCTCTATCTGTCATC	miR156	Chr01N	-	49967350..49967371	49967350..49967437	49967350
Pv16_miR156	GCTCACTGCTCTATCTGTCATC	miR156	Chr01N	-	50078779..50078800	50078779..50078866	50078779
Pv27_miR166	TCGGACCAGGCTTCATTCCCC	miR166	Chr01N	+	53330928..53330948	53330853..53330948	53330853
Pv76_miR394	TTGGCATTCTGTCCACCTCC	miR394	Chr01N	+	54889554..54889573	54889554..54889637	54889554
Pv78_miR479	TGAGCCGAACCAATATCACTC	miR479	Chr01N	+	55211648..55211668	55211584..55211668	55211584
Pv78_miR479	TGAGCCGAACCAATATCACTC	miR479	Chr01N	+	55257083..55257103	55257019..55257103	55257019
Pv94_miR396	TCCACAGGCTTTCTTGAACGG	miR396	Chr01N	-	55734978..55734998	55734978..557351493	55734978
Pv141_miR396	TCCACAGGCTTTCTTGAACG	miR396	Chr01N	-	55734979..55734998	55734979..557351493	55734979
Pv132_miR5168	TCGGACCAGGCTTCAATCCCT	miR5168	Chr01N	-	62809180..62809200	62809180..62809284	62809180
Pv141_miR396	TCCACAGGCTTTCTTGAACG	miR396	Chr01N	+	63394197..63394216	63394197..63394416	63394197
Pv2_miR164	TGGAGAAGCAGGGCACGTGC	miR164	Chr01N	-	63773997..63774016	63773919..63774016	63773919
Pv23_Novel	TACAAAATTTTGAACTAAAGG	Novel	Chr01N	+	65011599..65011619	65011540..65011619	65011540
Pv45_miR396	TTCCACAGCTTTCTTGAACT	miR396	Chr01N	+	65035418..65035437	65035418..65035507	65035418
Pv28_miR396	TTCCACAGCTTTCTTGAACTG	miR396	Chr01N	-	65041864..65041884	65041770..65041884	65041770
Pv86_miR172	GCAGCACCATCAAGATTCACA	miR172	Chr01N	-	65913910..65913930	65913817..65913930	65913817
Pv Name	mature_seq	family	chromosome	strand	mature_coordiantes	precursor_coordinates	precursor Start	Isomir	cluster length
Pv9_miR160	TGCCTGGCTCCCTGTATGCCA	miR160	Chr02K	-	3795148..3795168	3795063..3795168	3795063
Pv97_Novel	AATTTTTACTGTAGTTCAAGC	Novel	Chr02K	+	5138390..5138410	5138263..5138410	5138263
Pv133_miR167	TGAAGCTGCCAGCATGATCTGA	miR167	Chr02K	-	6251868..6251889	6251795..62518894	6251795
Pv8_miR167	TGAAGCTGCCAGCATGATCTG	miR167	Chr02K	-	6251869..6251889	6251795..62518894	6251795	1
Pv7_miR398	TGTGTTCTCAGGTCGCCCCCG	miR398	Chr02K	-	18863494..18863514	18863494..18863573	18863494
Pv6_Novel	TGAGCCGAGCCAATATCACTTC	Novel	Chr02K	-	19670529..19670550	19670529..19670606	19670529
Pv116_miR479	TGAGCCGAGCCAATATCACTT	miR479	Chr02K	-	19670530..19670550	19670336..196705504	19670336
Pv116_miR479	TGAGCCGAGCCAATATCACTT	miR479	Chr02K	-	19670530..19670550	19670530..196706054	19670530
Pv10_miR172	AGAATCTTGATGATGCTGCAT	miR172	Chr02K	+	22827914..22827934	22827914..22828051	22827914
Pv10_miR172	AGAATCTTGATGATGCTGCAT	miR172	Chr02K	+	22827914..22827934	22827837..22827934	22827837
Pv3_miR156	CTGACAGAAGAGAGTGAGCAC	miR156	Chr02K	+	45017597..45017617	45017597..450177185	45017597
Pv3_miR156	CTGACAGAAGAGAGTGAGCAC	miR156	Chr02K	+	45017597..45017617	45017491..450176175	45017491
Pv98_miR156	GCTCACTTCTCTCTCTGTCAGC	miR156	Chr02K	+	45017696..45017717	45017598..450177175	45017598
Pv131_Novel	TGGCCGGTTTTCGCTGACGTG	Novel	Chr02K	+	50972684..50972704	50972684..50972778	50972684
Pv4_Novel	CTCGCCGGAGCTGCGTGCCGCG	Novel	Chr02K	+	53194712..53194733	53194712..53194760	53194712
Pv5_miR164	TGGAGAAGCAGGGCACGTGCA	miR164	Chr02K	-	67317746..67317766	67317682..67317766	67317682
Pv Name	mature_seq	family	chromosome	strand	mature_coordiantes	precursor_coordinates	precursor Start	Isomir	cluster length
Pv9_miR160	TGCCTGGCTCCCTGTATGCCA	miR160	Chr02N	-	3571095..3571115	3571009..3571115	3571009
Pv133_miR167	TGAAGCTGCCAGCATGATCTGA	miR167	Chr02N	-	6061248..6061269	6061179..60612695	6061179
Pv8_miR167	TGAAGCTGCCAGCATGATCTG	miR167	Chr02N	-	6061249..6061269	6061179..60612695	6061179	1
Pv7_miR398	TGTGTTCTCAGGTCGCCCCCG	miR398	Chr02N	-	17460624..17460644	17460624..17460704	17460624
Pv6_Novel	TGAGCCGAGCCAATATCACTTC	Novel	Chr02N	-	19118752..19118773	19118752..191188296	19118752
Pv116_miR479	TGAGCCGAGCCAATATCACTT	miR479	Chr02N	-	19118753..19118773	19118559..191187736	19118559
Pv116_miR479	TGAGCCGAGCCAATATCACTT	miR479	Chr02N	-	19118753..19118773	19118753..191188286	19118753
Pv10_miR172	AGAATCTTGATGATGCTGCAT	miR172	Chr02N	+	21738133..21738153	21738049..21738153	21738049
Pv26_Novel	CTCGCCGGAGCTGCGTGCCGCA	Novel	Chr02N	+	36464500..36464521	36464500..36464548	36464500
Pv3_miR156	CTGACAGAAGAGAGTGAGCAC	miR156	Chr02N	+	45193004..45193024	45193004..45193121	45193004
Pv11_miR1432	TCAGGAGAGATGACACCGACG	miR1432	Chr02N	-	63355285..63355305	63355211..63355305	63355211
Pv5_miR164	TGGAGAAGCAGGGCACGTGCA	miR164	Chr02N	-	68738550..68738570	68738460..68738570	68738460
Pv Name	mature_seq	family	chromosome	strand	mature_coordiantes	precursor_coordinates	precursor Start	Isomir	cluster length
Pv118_Novel	TGGCTGTGCCAAGTGCTGTGC	Novel	Chr03K	+	5703923..5703943	5703863..5703943	5703863
Pv17_miR3951	TGAAGTGTTTGGGGGAACTC	miR395	Chr03K	-	6243767..6243786	6243767..6243853	6243767
Pv18_miR3951	TGAAGTGCTTGGGGGAACTC	miR395	Chr03K	-	6243947..6243966	6243947..6244017	6243947
Pv17_miR3951	TGAAGTGTTTGGGGGAACTC	miR395	Chr03K	-	6244119..6244138	6244119..6244186	6244119		419
Pv19_Novel	CTCGTCGGCGAGTGCGTGCGTACT	Novel	Chr03K	+	10292699..10292722	10292699..10292746	10292699
Pv15_Novel	ATGACTTGTTTTTTGGGGACG	Novel	Chr03K	-	19239263..19239283	19239263..19239457	19239263
Pv5_miR164	TGGAGAAGCAGGGCACGTGCA	miR164	Chr03K	-	22058773..22058793	22058637..22058793	22058637
Pv14_miR164	TGGAGAAGCAGGGTACGTGCA	miR164	Chr03K	-	31328599..31328619	31328473..31328619	31328473
Pv5_miR164	TGGAGAAGCAGGGCACGTGCA	miR164	Chr03K	+	35363511..35363531	35363511..35363642	35363511
Pv12_miR166	TCTCGGACCAGGCTTCATTCC	miR166	Chr03K	+	51065799..51065819	51065711..51065819	51065711
Pv13_miR1672	TGAAGCTGCCAGCATGATCTA	miR167	Chr03K	+	60923305..60923325	60923305..60923425	60923305
Pv8_miR1672	TGAAGCTGCCAGCATGATCTG	miR167	Chr03K	+	60925081..60925101	60925081..609252046	60925081
Pv133_miR1672	TGAAGCTGCCAGCATGATCTGA	miR167	Chr03K	+	60925081..60925102	60925081..609252046	60925081	1	1899
Pv Name	mature_seq	family	chromosome	strand	mature_coordiantes	precursor_coordinates	precursor Start	Isomir	cluster length
Pv22_Novel	AACACGGTAATGGTTAGACTG	Novel	Chr03N	-	8686245..8686265	8686245..8686452	8686245
Pv23_Novel	TACAAAATTTTGAACTAAAGG	Novel	Chr03N	+	17427689..17427709	17427633..17427709	17427633
Pv5_miR164	TGGAGAAGCAGGGCACGTGCA	miR164	Chr03N	-	22957449..22957469	22957252..22957469	22957252
Pv21_Novel	TGCGGCTGTACCCGCCGGTGC	Novel	Chr03N	-	30729317..30729337	30729317..30729413	30729317
Pv14_miR164	TGGAGAAGCAGGGTACGTGCA	miR164	Chr03N	-	32715192..32715212	32715122..32715212	32715122
Pv5_miR164	TGGAGAAGCAGGGCACGTGCA	miR164	Chr03N	+	35319151..35319171	35319151..35319284	35319151
Pv12_miR166	TCTCGGACCAGGCTTCATTCC	miR166	Chr03N	+	54984556..54984576	54984467..54984576	54984467
Pv17_miR3953	TGAAGTGTTTGGGGGAACTC	miR395	Chr03N	+	55867182..55867201	55867138..55867201	55867138
Pv17_miR3953	TGAAGTGTTTGGGGGAACTC	miR395	Chr03N	+	55867523..55867542	55867453..558675427	55867453
Pv17_miR3953	TGAAGTGTTTGGGGGAACTC	miR395	Chr03N	+	55867523..55867542	55867523..558675977	55867523		459
Pv13_miR167	TGAAGCTGCCAGCATGATCTA	miR167	Chr03N	+	66124362..66124382	66124362..66124479	66124362
Pv8_miR167	TGAAGCTGCCAGCATGATCTG	miR167	Chr03N	+	66136322..66136342	66136322..661364467	66136322
Pv133_miR167	TGAAGCTGCCAGCATGATCTGA	miR167	Chr03N	+	66136322..66136343	66136322..661364467	66136322	1
Pv20_Novel	TATGTGTGATATGTGACTTGTT	Novel	Chr03N	+	67868492..67868513	67868492..67868585	67868492
Pv Name	mature_seq	family	chromosome	strand	mature_coordiantes	precursor_coordinates	precursor Start	Isomir	cluster length
Pv30_miR399	TGCCAAAGGAGAGTTGCCCTG	miR399	Chr04K	+	2021504..2021524	2021325..2021524	2021325
Pv28_miR396	TTCCACAGCTTTCTTGAACTG	miR396	Chr04K	+	5817271..5817291	5817271..5817355	5817271
Pv29_Novel	TAGATGTTTGCCTGCTCTATC	Novel	Chr04K	-	10866336..10866356	10866336..10866533	10866336
Pv101_Novel	TTCCGAATTTGAATAGTACCTC	Novel	Chr04K	-	21017385..21017406	21017355..21017406	21017355
Pv100_Novel	AATGTTGGTGCTGCGACTAGT	Novel	Chr04K	-	26226826..26226846	26226826..26226962	26226826
Pv4_Novel	CTCGCCGGAGCTGCGTGCCGCG	Novel	Chr04K	+	36996465..36996486	36996465..36996509	36996465
Pv31_miR171	TTGAGCCGCGCCAATATCTCT	miR171	Chr04K	+	40201158..40201178	40201097..40201178	40201097
Pv119_Novel	TTGGATCTTCTCAGTTTAGTA	Novel	Chr04K	-	40801660..40801680	40801660..408017678	40801660
Pv119_Novel	TTGGATCTTCTCAGTTTAGTA	Novel	Chr04K	+	40801752..40801772	40801665..408017728	40801665
Pv99_miR156	TTGACAGAAGAGAGCGAGCAC	miR156	Chr04K	+	41365097..41365117	41365097..41365184	41365097
Pv25_miR156	TGACAGAAGAGAGCGAGCAC	miR156	Chr04K	+	41365098..41365117	41365098..41365183	41365098
Pv57_miR169	CAGCCAAGGATGACTTGCCGG	miR169	Chr04K	-	42613378..42613398	42613291..42613398	42613291
Pv135_miR167	AGATCATGTTGTAGCTTCACC	miR167	Chr04K	+	42933763..42933783	42933698..42933783	42933698
Pv9_miR160	TGCCTGGCTCCCTGTATGCCA	miR160	Chr04K	+	43834040..43834060	43834040..43834123	43834040
Pv26_Novel	CTCGCCGGAGCTGCGTGCCGCA	Novel	Chr04K	+	44240024..44240045	44240024..44240072	44240024
Pv27_miR166	TCGGACCAGGCTTCATTCCCC	miR166	Chr04K	-	46797062..46797082	46797062..46797210	46797062
Pv Name	mature_seq	family	chromosome	strand	mature_coordiantes	precursor_coordinates	precursor Start	Isomir	cluster length
Pv34_miR399	GGCAGCTCTCCTCTGGCAGG	miR399	Chr04N	+	1817768..1817787	1817768..1817953	1817768
Pv24_Novel	CGAGACGAATCTAATGAACCTT	Novel	Chr04N	-	2189204..2189225	2189121..2189225	2189121
Pv28_miR396	TTCCACAGCTTTCTTGAACTG	miR396	Chr04N	+	5499909..5499929	5499909..5499994	5499909
Pv31_miR171	TTGAGCCGCGCCAATATCTCT	miR171	Chr04N	+	42359169..42359189	42359108..42359189	42359108
Pv99_miR156	TTGACAGAAGAGAGCGAGCAC	miR156	Chr04N	+	43568878..43568898	43568878..435689659	43568878
Pv25_miR156	TGACAGAAGAGAGCGAGCAC	miR156	Chr04N	+	43568879..43568898	43568879..435689649	43568879
Pv8_miR167	TGAAGCTGCCAGCATGATCTG	miR167	Chr04N	+	45256776..45256796	45256776..45256868	45256776
Pv9_miR160	TGCCTGGCTCCCTGTATGCCA	miR160	Chr04N	+	46174391..46174411	46174391..46174474	46174391
Pv27_miR166	TCGGACCAGGCTTCATTCCCC	miR166	Chr04N	-	49414505..49414525	49414505..49414653	49414505
Pv Name	mature_seq	family	chromosome	strand	mature_coordiantes	precursor_coordinates	precursor Start	Isomir	cluster length
Pv42_miR319	TTGGACTGAAGGGTGCTCCCT	miR319	Chr05K	+	1541260..1541280	1541108..1541280	1541108
Pv37_miR1564	TTGACAGAAGAGAGTGAGCAC	miR156	Chr05K	-	4148928..4148948	4148861..4148948	4148861
Pv41_miR1564	GCTCACTTCTCTCTCTGTCGGC	miR156	Chr05K	-	4149272..4149293	4149272..4149368	4149272		507
Pv120_miR159	TTGCATGACCGAGGAGCTGC	miR159	Chr05K	-	9284171..9284190	9284171..92842918	9284171
Pv39_miR159	AGCTGCTCGTTCATGGTTCC	miR159	Chr05K	-	9284272..9284291	9284171..92842918	9284171
Pv51_Novel	TTAGGCTCGGGGACTATGGTG	Novel	Chr05K	+	12539285..12539305	12539285..12539445	12539285
Pv40_miR408	CTGCACTGCCTCTTCCCTGGC	miR408	Chr05K	+	18097737..18097757	18097569..18097757	18097569
Pv40_miR408	CTGCACTGCCTCTTCCCTGGC	miR408	Chr05K	-	18206839..18206859	18206839..18206994	18206839
Pv121_Novel	CCGTCGAGGGGCTCCACTTGG	Novel	Chr05K	+	19305718..19305738	19305670..19305738	19305670
Pv39_miR159	AGCTGCTCGTTCATGGTTCC	miR159	Chr05K	-	31453609..31453628	31453513..31453628	31453513
Pv118_Novel	TGGCTGTGCCAAGTGCTGTGC	Novel	Chr05K	-	33708960..33708980	33708960..33709040	33708960
Pv19_Novel	CTCGTCGGCGAGTGCGTGCGTACT	Novel	Chr05K	-	35590114..35590137	35590090..35590137	35590090
Pv38_miR156	ATGACAGAAGAGAGTGAGCAC	miR156	Chr05K	-	36225546..36225566	36225476..36225566	36225476
Pv43_Novel	TTGTAAACCGCACGACTCCTC	Novel	Chr05K	+	39434151..39434171	39434090..39434171	39434090
Pv35_miR399	TGCCAAAGGAGAATTGCCCTG	miR399	Chr05K	+	47281126..47281146	47281055..47281146	47281055
Pv133_miR167	TGAAGCTGCCAGCATGATCTGA	miR167	Chr05K	-	50298569..50298590	50298472..502985909	50298472
Pv8_miR167	TGAAGCTGCCAGCATGATCTG	miR167	Chr05K	-	50298570..50298590	50298472..502985909	50298472	1
Pv36_Novel	ATTAATGACAACTCTACTAGT	Novel	Chr05K	-	52965673..52965693	52965673..5296578010	52965673
Pv36_Novel	ATTAATGACAACTCTACTAGT	Novel	Chr05K	+	52965765..52965785	52965678..5296578510	52965678
Pv Name	mature_seq	family	chromosome	strand	mature_coordiantes	precursor_coordinates	precursor Start	Isomir	cluster length
Pv42_miR319	TTGGACTGAAGGGTGCTCCCT	miR319	Chr05N	+	1616399..1616419	1616248..1616419	1616248
Pv37_miR1565	TTGACAGAAGAGAGTGAGCAC	miR156	Chr05N	-	4574893..4574913	4574827..4574913	4574827
Pv41_miR1565	GCTCACTTCTCTCTCTGTCGGC	miR156	Chr05N	-	4575202..4575223	4575202..4575298	4575202		471
Pv120_miR1596	TTGCATGACCGAGGAGCTGC	miR159	Chr05N	-	10150063..10150082	10150063..1015017810	10150063
Pv39_miR1596	AGCTGCTCGTTCATGGTTCC	miR159	Chr05N	-	10150159..10150178	10150063..1015017810	10150063
Pv49_miR1596	TTTGGATTGAAGGGAGCTCTG	miR159	Chr05N	-	10154620..10154640	10154620..10154828	10154620		4765
Pv51_Novel	TTAGGCTCGGGGACTATGGTG	Novel	Chr05N	+	13689742..13689762	13689742..13689873	13689742
Pv40_miR408	CTGCACTGCCTCTTCCCTGGC	miR408	Chr05N	+	19622570..19622590	19622401..19622590	19622401
Pv48_Novel	TGACTGTGTCAAGTGCTGTGC	Novel	Chr05N	-	23716891..23716911	23716891..23716971	23716891
Pv4_Novel	CTCGCCGGAGCTGCGTGCCGCG	Novel	Chr05N	-	27446344..27446365	27446317..27446365	27446317
Pv47_miR156	GTGACAGAAGAGAGTGAGCAC	miR156	Chr05N	-	41218340..41218360	41218269..41218360	41218269
Pv122_Novel	TGTCAAATTCTGAAAGGCTTG	Novel	Chr05N	+	44407679..44407699	44407605..44407699	44407605
Pv43_Novel	TTGTAAACCGCACGACTCCTC	Novel	Chr05N	+	46384543..46384563	46384483..46384563	46384483
Pv42_miR319	TTGGACTGAAGGGTGCTCCCT	miR319	Chr05N	-	49885683..49885703	49885683..49885852	49885683
Pv35_miR399	TGCCAAAGGAGAATTGCCCTG	miR399	Chr05N	+	55336389..55336409	55336321..55336409	55336321
Pv133_miR167	TGAAGCTGCCAGCATGATCTGA	miR167	Chr05N	-	58983029..58983050	58982921..5898305011	58982921
Pv8_miR167	TGAAGCTGCCAGCATGATCTG	miR167	Chr05N	-	58983030..58983050	58982921..5898305011	58982921	1
Pv97_Novel	AATTTTTACTGTAGTTCAAGC	Novel	Chr05N	-	61006482..61006502	61006482..61006629	61006482
Pv26_Novel	CTCGCCGGAGCTGCGTGCCGCA	Novel	Chr05N	+	68477256..68477277	68477256..68477304	68477256
Pv26_Novel	CTCGCCGGAGCTGCGTGCCGCA	Novel	Chr05N	-	69374414..69374435	69374387..69374435	69374387
Pv103_Novel	GGCTGAGACGTGTGTGGAGCCC	Novel	Chr05N	+	71702515..71702536	71702515..7170273511	71702515
Pv44_Novel	GCTGAGACGTGTGTGGAGCCC	Novel	Chr05N	+	71702516..71702536	71702516..7170273411	71702516	1
Pv Name	mature_seq	family	chromosome	strand	mature_coordiantes	precursor_coordinates	precursor Start	Isomir	cluster length
Pv9_miR160	TGCCTGGCTCCCTGTATGCCA	miR160	Chr06K	+	3949643..3949663	3949643..3949731	3949643
Pv104_Novel	TAATATATTAATGACTGGAGG	Novel	Chr06K	+	7051650..7051670	7051600..7051670	7051600
Pv56_miR171	TGATTGAGCCGTGCCAATATC	miR171	Chr06K	+	10078567..10078587	10078507..10078587	10078507
Pv57_miR169	CAGCCAAGGATGACTTGCCGG	miR169	Chr06K	+	12707611..12707631	12707611..12707720	12707611
Pv24_Novel	CGAGACGAATCTAATGAACCTT	Novel	Chr06K	-	15023054..15023075	15022960..15023075	15022960
Pv136_miR398	TGTGTTCTCAGGTCACCCCTT	miR398	Chr06K	-	26546791..26546811	26546791..2654688712	26546791
Pv123_miR398	TGTGTTCTCAGGTCACCCCT	miR398	Chr06K	-	26546792..26546811	26546792..2654688612	26546792	1
Pv55_Novel	ACATGAAGGATGTAGCGAATG	Novel	Chr06K	-	27590971..27590991	27590815..27590991	27590815
Pv19_Novel	CTCGTCGGCGAGTGCGTGCGTACT	Novel	Chr06K	-	32692583..32692606	32692559..32692606	32692559
Pv54_Novel	AATCAGTTTCTAGTAGTTTT	Novel	Chr06K	-	36105494..36105513	36105494..36105710	36105494
Pv97_Novel	AATTTTTACTGTAGTTCAAGC	Novel	Chr06K	-	37104227..37104247	37104227..37104374	37104227
Pv58_miR156	GCTCACTTCTCTCTCTGTCAGT	miR156	Chr06K	+	37407079..37407100	37406982..37407100	37406982
Pv52_miR169	AGGCAGTATCCTTGGCTAGC	miR169	Chr06K	+	45678024..45678043	45677949..45678043	45677949
Pv Name	mature_seq	family	chromosome	strand	mature_coordiantes	precursor_coordinates	precursor Start	Isomir	cluster length
Pv104_Novel	TAATATATTAATGACTGGAGG	Novel	Chr06N	-	237752..237772	237752..237822	237752
Pv9_miR160	TGCCTGGCTCCCTGTATGCCA	miR160	Chr06N	+	3899689..3899709	3899689..3899777	3899689
Pv57_miR169	CAGCCAAGGATGACTTGCCGG	miR169	Chr06N	+	13467849..13467869	13467849..13467952	13467849
Pv60_Novel	TATATAGTTACTGTTGTGTGC	Novel	Chr06N	+	21052737..21052757	21052661..21052757	21052661
Pv32_Novel	TGTCTGTGCCAAGTGTTGCGT	Novel	Chr06N	+	28658415..28658435	28658415..28658466	28658415
Pv59_miR858	TTCGTTGTCTGTTCGACCTCG	miR858	Chr06N	-	37953704..37953724	37953625..37953724	37953625
Pv61_Novel	GCGGCAACTGCATAACTTGC	Novel	Chr06N	+	38561752..38561771	38561752..38561798	38561752
Pv58_miR156	GCTCACTTCTCTCTCTGTCAGT	miR156	Chr06N	+	40810702..40810723	40810616..40810723	40810616
Pv26_Novel	CTCGCCGGAGCTGCGTGCCGCA	Novel	Chr06N	+	45332432..45332453	45332432..45332480	45332432
Pv105_miR477	TCTCCCTCAAAGGCCTCCAA	miR477	Chr06N	-	50575131..50575150	50575109..50575150	50575109
Pv Name	mature_seq	family	chromosome	strand	mature_coordiantes	precursor_coordinates	precursor Start	Isomir	cluster length
Pv129_Novel	ACATAGCAAGGATTGACAGACG	Novel	Chr07K	-	4088323..4088344	4088237..4088344	4088237
Pv71_Novel	TAGGATAAGTGGGAGCCTCCA	Novel	Chr07K	-	4113827..4113847	4113827..4113979	4113827
Pv72_miR529	AGAAGAGAGAGAGTACAGCTT	miR529	Chr07K	+	23017591..23017611	23017591..2301770012	23017591
Pv125_miR529	GCTGTACCCTCTCTCTTCGTC	miR529	Chr07K	+	23017680..23017700	23017591..2301770012	23017591
Pv73_miR169	TGGGCGGTCACCTTGGCTAGT	miR169	Chr07K	+	28931723..28931743	28931656..2893174313	28931656
Pv126_miR169	GGGCGGTCACCTTGGCTAGT	miR169	Chr07K	+	28931724..28931743	28931656..2893174313	28931656	1
Pv106_miR21187	TTCCTGATGCCTCCCATGCCTA	miR2118	Chr07K	-	32701453..32701474	32701453..32701511	32701453
Pv106_miR21187	TTCCTGATGCCTCCCATGCCTA	miR2118	Chr07K	-	32705416..32705437	32705416..32705503	32705416		4050
Pv70_miR2118	TTCCCGATGCCTCCCATTCCTA	miR2118	Chr07K	-	32722025..32722046	32722025..32722122	32722025
Pv127_Novel	CTGTAGGACTTGCAATCATTC	Novel	Chr07K	+	33945287..33945307	33945287..33945408	33945287
Pv134_Novel	TAGGCTGTAAATCGTGAGACG	Novel	Chr07K	-	34424074..34424094	34423952..34424094	34423952
Pv69_miR156	GCTCACTGCTCTTTCTGTCATC	miR156	Chr07K	-	38353185..38353206	38353185..38353274	38353185
Pv68_miR390	AAGCTCAGGAGGGATAGCGCC	miR390	Chr07K	-	40781783..40781803	40781783..40781844	40781783
Pv62_Novel	CGTGGTATTGTTCCGGCTCATG	Novel	Chr07K	+	43293284..43293305	43293284..43293357	43293284
Pv30_miR399	TGCCAAAGGAGAGTTGCCCTG	miR399	Chr07K	+	43966326..43966346	43966262..43966346	43966262
Pv128_miR171	TTGAGCCGTGCCAATATCACG	miR171	Chr07K	-	47960775..47960795	47960775..47960857	47960775
Pv64_miR3958	GTTCTCCTCAAACCACTTCAGT	miR395	Chr07K	+	49101749..49101770	49101677..4910177013	49101677
Pv17_miR3958	TGAAGTGTTTGGGGGAACTC	miR395	Chr07K	+	49101840..49101859	49101749..4910185913	49101749
Pv17_miR3958	TGAAGTGTTTGGGGGAACTC	miR395	Chr07K	+	49102242..49102261	49102192..4910226114	49102192
Pv17_miR3958	TGAAGTGTTTGGGGGAACTC	miR395	Chr07K	+	49102242..49102261	49102242..4910237214	49102242
Pv17_miR3958	TGAAGTGTTTGGGGGAACTC	miR395	Chr07K	+	49102419..49102438	49102352..49102438	49102352		761
Pv66_miR396	TCCACAGGCTTTCTTGAACTG	miR396	Chr07K	+	51489098..51489118	51489098..51489254	51489098
Pv67_miR393	CTCCAAAGGGATCGCATTGAT	miR393	Chr07K	-	52090729..52090749	52090669..52090749	52090669
Pv Name	mature_seq	family	chromosome	strand	mature_coordiantes	precursor_coordinates	precursor Start	Isomir	cluster length
Pv79_Novel	TAGACTGGTCTCGGCGATGGCT	Novel	Chr07N	-	337934..337955	337934..338059	337934
Pv109_Novel	CCGAATTGTAGTCTGGAGAGA	Novel	Chr07N	-	674071..674091	674071..674123	674071
Pv137_Novel	AGGCTGTACCTCTTTCCCAGC	Novel	Chr07N	-	1729707..1729727	1729501..1729727	1729501
Pv107_Novel	TGTAGGATTACATTATAGCTGT	Novel	Chr07N	+	2855206..2855227	2855206..2855376	2855206
Pv107_Novel	TGTAGGATTACATTATAGCTGT	Novel	Chr07N	+	2914457..2914478	2914457..2914627	2914457
Pv73_miR169	TGGGCGGTCACCTTGGCTAGT	miR169	Chr07N	+	25915087..25915107	25915020..2591510714	25915020
Pv126_miR169	GGGCGGTCACCTTGGCTAGT	miR169	Chr07N	+	25915088..25915107	25915020..2591510714	25915020	1
Pv108_miR21189	TTCCCGATGCCTCCCATTCCT	miR2118	Chr07N	-	30249085..30249105	30248924..30249105	30248924
Pv106_miR21189	TTCCTGATGCCTCCCATGCCTA	miR2118	Chr07N	-	30250991..30251012	30250991..30251062	30250991
Pv70_miR21189	TTCCCGATGCCTCCCATTCCTA	miR2118	Chr07N	-	30251197..30251218	30251197..30251295	30251197		2371
Pv77_miR2118	TTCCCAGTGCCTCCCATTCCTA	miR2118	Chr07N	-	30259098..30259119	30259098..30259200	30259098
Pv127_Novel	CTGTAGGACTTGCAATCATTC	Novel	Chr07N	+	31558335..31558355	31558234..31558355	31558234
Pv75_miR156	GCTCACTGCTCTCTCTGTCATC	miR156	Chr07N	-	35885888..35885909	35885888..35885977	35885888
Pv4_Novel	CTCGCCGGAGCTGCGTGCCGCG	Novel	Chr07N	-	38352771..38352792	38352744..38352792	38352744
Pv62_Novel	CGTGGTATTGTTCCGGCTCATG	Novel	Chr07N	+	41560490..41560511	41560490..41560563	41560490
Pv30_miR399	TGCCAAAGGAGAGTTGCCCTG	miR399	Chr07N	+	42155348..42155368	42155281..42155368	42155281
Pv56_miR171	TGATTGAGCCGTGCCAATATC	miR171	Chr07N	-	46277610..46277630	46277610..46277686	46277610
Pv17_miR39510	TGAAGTGTTTGGGGGAACTC	miR395	Chr07N	+	47360894..47360913	47360801..47360913	47360801
Pv17_miR39510	TGAAGTGTTTGGGGGAACTC	miR395	Chr07N	+	47361124..47361143	47361079..47361143	47361079
Pv17_miR39510	TGAAGTGTTTGGGGGAACTC	miR395	Chr07N	+	47361277..47361296	47361277..4736140215	47361277
Pv17_miR39510	TGAAGTGTTTGGGGGAACTC	miR395	Chr07N	+	47361449..47361468	47361382..4736146815	47361382		667
Pv66_miR396	TCCACAGGCTTTCTTGAACTG	miR396	Chr07N	+	49555569..49555589	49555569..49555722	49555569
Pv67_miR393	CTCCAAAGGGATCGCATTGAT	miR393	Chr07N	-	50270692..50270712	50270610..50270712	50270610
Pv Name	mature_seq	family	chromosome	strand	mature_coordiantes	precursor_coordinates	precursor Start	Isomir	cluster length
Pv104_Novel	TAATATATTAATGACTGGAGG	Novel	Chr08K	-	1366329..1366349	1366329..1366399	1366329
Pv26_Novel	CTCGCCGGAGCTGCGTGCCGCA	Novel	Chr08K	+	4029838..4029859	4029838..4029886	4029838
Pv81_miR156	GCTCACTACTCTCTCTGTCAGT	miR156	Chr08K	+	15202717..15202738	15202623..15202738	15202623
Pv80_miR172	GCGGCATCATCAGGATTCAC	miR172	Chr08K	-	22389447..22389466	22389359..22389466	22389359
Pv138_Novel	TGACTGTGCCTAGTGCTGTGT	Novel	Chr08K	-	25401135..25401155	25401135..25401215	25401135
Pv110_miR535	TGACAACGAGAGAGAGCACGC	miR535	Chr08K	-	27239392..27239412	27239327..27239412	27239327
Pv139_Novel	TTCCTTGACTGATTCACAGA	Novel	Chr08K	-	52804127..52804146	52803949..52804146	52803949
Pv Name	mature_seq	family	chromosome	strand	mature_coordiantes	precursor_coordinates	precursor Start	Isomir	cluster length
Pv111_miR156	GCTCACTACTCTCTCTGTCAGG	miR156	Chr08N	+	13639061..13639082	13638967..13639082	13638967
Pv82_miR172	AGAATCCTGATGATGCTGCAT	miR172	Chr08N	-	21494135..21494155	21494135..2149424416	21494135
Pv140_miR172	AGAATCCTGATGATGCTGCA	miR172	Chr08N	-	21494136..21494155	21494136..2149424316	21494136
Pv110_miR535	TGACAACGAGAGAGAGCACGC	miR535	Chr08N	+	30803724..30803744	30803724..30803809	30803724
Pv23_Novel	TACAAAATTTTGAACTAAAGG	Novel	Chr08N	-	36896764..36896784	36896764..36896841	36896764
Pv130_miR3979	TCCCTCTCTCCCTTGAAGGCT	miR3979	Chr08N	+	37292406..37292426	37292406..37292501	37292406
Pv19_Novel	CTCGTCGGCGAGTGCGTGCGTACT	Novel	Chr08N	-	40026244..40026267	40026220..40026267	40026220
Pv Name	mature_seq	family	chromosome	strand	mature_coordiantes	precursor_coordinates	precursor Start	Isomir	cluster length
Pv91_miR169	TAGCCAAGAATGATTTGCCTGT	miR169	Chr09K	-	878587..878608	878507..878608	878507
Pv90_Novel	CATCTGCCGATAACTTCTCGT	Novel	Chr09K	-	2388293..2388313	2388293..2388367	2388293
Pv13_miR167	TGAAGCTGCCAGCATGATCTA	miR167	Chr09K	+	4144297..4144317	4144297..4144398	4144297
Pv9_miR160	TGCCTGGCTCCCTGTATGCCA	miR160	Chr09K	-	4946925..4946945	4946820..4946945	4946820
Pv13_miR167	TGAAGCTGCCAGCATGATCTA	miR167	Chr09K	+	7527982..7528002	7527982..7528118	7527982
Pv88_miR166	GAATGACGTCCGGTCCGAAGA	miR166	Chr09K	+	7802169..7802189	7802098..780218917	7802098
Pv27_miR166	TCGGACCAGGCTTCATTCCCC	miR166	Chr09K	+	7802236..7802256	7802168..780225617	7802168
Pv56_miR171	TGATTGAGCCGTGCCAATATC	miR171	Chr09K	-	8329888..8329908	8329888..8329982	8329888
Pv89_miR171	TTGAGCCGCGTCAATATCTCC	miR171	Chr09K	-	17341211..17341231	17341211..17341295	17341211
Pv27_miR166	TCGGACCAGGCTTCATTCCCC	miR166	Chr09K	-	18324105..18324125	18324105..18324207	18324105
Pv27_miR166	TCGGACCAGGCTTCATTCCCC	miR166	Chr09K	+	27237193..27237213	27237129..27237213	27237129
Pv56_miR171	TGATTGAGCCGTGCCAATATC	miR171	Chr09K	-	47664758..47664778	47664758..47664867	47664758
Pv87_miR164	TGGAGAAGCAGGACACGTGAG	miR164	Chr09K	-	57751093..57751113	57750988..57751113	57750988
Pv85_miR166	TCGGACCAGGCTTCATCCCCC	miR166	Chr09K	-	66516839..66516859	66516839..66516931	66516839
Pv133_miR167	TGAAGCTGCCAGCATGATCTGA	miR167	Chr09K	-	66728749..66728770	66728666..6672877015	66728666
Pv8_miR167	TGAAGCTGCCAGCATGATCTG	miR167	Chr09K	-	66728750..66728770	66728666..6672877015	66728666	1
Pv84_miR171	TGATTGAGCCGTGGCAATATC	miR171	Chr09K	-	68509840..68509860	68509840..6850991916	68509840
Pv113_miR171	TGTTGGCTCGGCTCACTCAGA	miR171	Chr09K	-	68509899..68509919	68509840..6850991916	68509840
Pv112_miR171	TGTTGGCTCGGCTCACTCAG	miR171	Chr09K	-	68509900..68509919	68509840..6850991916	68509840	1
Pv56_miR171	TGATTGAGCCGTGCCAATATC	miR171	Chr09K	-	68554514..68554534	68554514..68554593	68554514
Pv56_miR171	TGATTGAGCCGTGCCAATATC	miR171	Chr09K	-	68581271..68581291	68581271..68581350	68581271
Pv83_miR528	TGGAAGGGGCATGCAGAGGAG	miR528	Chr09K	-	69181068..69181088	69181001..69181088	69181001
Pv Name	mature_seq	family	chromosome	strand	mature_coordiantes	precursor_coordinates	precursor Start	Isomir	cluster length
Pv19_Novel	CTCGTCGGCGAGTGCGTGCGTACT	Novel	scaffold_5043	-	19285..19308	19261..19308	19261
Pv104_Novel	TAATATATTAATGACTGGAGG	Novel	scaffold_5316	-	23416..23436	23416..23486	23416
Pv93_miR169	TAGCCAAGGATGATTTGCCTGT	miR169	Chr09N	-	943782..943803	943702..943803	943702
Pv90_Novel	CATCTGCCGATAACTTCTCGT	Novel	Chr09N	-	2398018..2398038	2398018..2398092	2398018
Pv13_miR167	TGAAGCTGCCAGCATGATCTA	miR167	Chr09N	+	4386910..4386930	4386910..4387011	4386910
Pv9_miR160	TGCCTGGCTCCCTGTATGCCA	miR160	Chr09N	-	5405629..5405649	5405544..5405649	5405544
Pv13_miR167	TGAAGCTGCCAGCATGATCTA	miR167	Chr09N	+	8306080..8306100	8306080..8306204	8306080
Pv27_miR166	TCGGACCAGGCTTCATTCCCC	miR166	Chr09N	+	8457088..8457108	8457029..8457108	8457029
Pv63_Novel	AGATCTGCTTGGAGCTCATGC	Novel	Chr09N	+	8885336..8885356	8885215..8885356	8885215
Pv56_miR171	TGATTGAGCCGTGCCAATATC	miR171	Chr09N	-	9040747..9040767	9040747..9040840	9040747
Pv89_miR171	TTGAGCCGCGTCAATATCTCC	miR171	Chr09N	-	18897000..18897020	18897000..18897084	18897000
Pv27_miR166	TCGGACCAGGCTTCATTCCCC	miR166	Chr09N	-	20020285..20020305	20020285..20020389	20020285
Pv27_miR166	TCGGACCAGGCTTCATTCCCC	miR166	Chr09N	+	29736500..29736520	29736436..29736520	29736436
Pv56_miR171	TGATTGAGCCGTGCCAATATC	miR171	Chr09N	-	55136410..55136430	55136410..55136524	55136410
Pv92_Novel	ATTTTTGGGAACTAAACGCAC	Novel	Chr09N	+	55989527..55989547	55989527..55989605	55989527
Pv87_miR164	TGGAGAAGCAGGACACGTGAG	miR164	Chr09N	-	67893632..67893652	67893537..67893652	67893537
Pv27_miR166	TCGGACCAGGCTTCATTCCCC	miR166	Chr09N	-	78077559..78077579	78077559..78077645	78077559
Pv133_miR167	TGAAGCTGCCAGCATGATCTGA	miR167	Chr09N	-	78293523..78293544	78293429..7829354417	78293429
Pv8_miR167	TGAAGCTGCCAGCATGATCTG	miR167	Chr09N	-	78293524..78293544	78293429..7829354417	78293429	1
Pv56_miR171	TGATTGAGCCGTGCCAATATC	miR171	Chr09N	-	79990175..79990195	79990175..79990258	79990175
Pv83_miR528	TGGAAGGGGCATGCAGAGGAG	miR528	Chr09N	-	80434938..80434958	80434871..80434958	80434871
Precursor coordinates in consecutive cells (column G) with the same superscript indicate precursors that produced multiple mature miRNAs.
Precursor coordinates in consecutive cells with the same subscript (column G) indicate precursors that have overlapping coordinates.
MiRNA names with the same superscript (column A) are part of the same cluster.
"1" in the isomiR column (column I) indicates that the precursor produced isomiRs.

## Sheet: Supplemental Table S4
Supplemental Table S4. miRNA precursor distribution across the switchgrass genome ordered by miRNA
Pv Name	mature_seq	family	chromosome	strand	mature_coordiantes	precursor_coordinates	precursor start	K and N coordinates in homoeologous regions	Mature miRNA transcribed from single gene or gene cluster	Mature miRNA transcribed from homoeologous genes	Mature miRNA transcribed from multiple non-homoeologous genes
Pv1_miR11341	TCGTGTCGCAAAATAGCCTAGG	miR11341	Chr01K	+	50754762..50754783	50754655..50754783	50754655		X
Pv2_miR164	TGGAGAAGCAGGGCACGTGC	miR164	Chr01K	-	53539149..53539168	53539071..53539168	53539071	Homoeologous		X
Pv2_miR164	TGGAGAAGCAGGGCACGTGC	miR164	Chr01N	-	63773997..63774016	63773919..63774016	63773919
Pv3_miR156	CTGACAGAAGAGAGTGAGCAC	miR156	Chr02K	+	45017597..45017617	45017597..45017718	45017597	Homoeologous		X
Pv3_miR156	CTGACAGAAGAGAGTGAGCAC	miR156	Chr02K	+	45017597..45017617	45017491..45017617	45017491
Pv3_miR156	CTGACAGAAGAGAGTGAGCAC	miR156	Chr02N	+	45193004..45193024	45193004..45193121	45193004
Pv4_Novel	CTCGCCGGAGCTGCGTGCCGCG	Novel	Chr02K	+	53194712..53194733	53194712..53194760	53194712				X
Pv4_Novel	CTCGCCGGAGCTGCGTGCCGCG	Novel	Chr04K	+	36996465..36996486	36996465..36996509	36996465
Pv4_Novel	CTCGCCGGAGCTGCGTGCCGCG	Novel	Chr05N	-	27446344..27446365	27446317..27446365	27446317
Pv4_Novel	CTCGCCGGAGCTGCGTGCCGCG	Novel	Chr07N	-	38352771..38352792	38352744..38352792	38352744
Pv5_miR164	TGGAGAAGCAGGGCACGTGCA	miR164	Chr02K	-	67317746..67317766	67317682..67317766	67317682	Homoeologous			X
Pv5_miR164	TGGAGAAGCAGGGCACGTGCA	miR164	Chr02N	-	68738550..68738570	68738460..68738570	68738460
Pv5_miR164	TGGAGAAGCAGGGCACGTGCA	miR164	Chr03K	-	22058773..22058793	22058637..22058793	22058637	Homoeologous
Pv5_miR164	TGGAGAAGCAGGGCACGTGCA	miR164	Chr03N	-	22957449..22957469	22957252..22957469	22957252
Pv5_miR164	TGGAGAAGCAGGGCACGTGCA	miR164	Chr03K	+	35363511..35363531	35363511..35363642	35363511	Homoeologous
Pv5_miR164	TGGAGAAGCAGGGCACGTGCA	miR164	Chr03N	+	35319151..35319171	35319151..35319284	35319151
Pv6_Novel	TGAGCCGAGCCAATATCACTTC	Novel	Chr02K	-	19670529..19670550	19670529..19670606	19670529	Homoeologous		X
Pv6_Novel	TGAGCCGAGCCAATATCACTTC	Novel	Chr02N	-	19118752..19118773	19118752..19118829	19118752
Pv7_miR398	TGTGTTCTCAGGTCGCCCCCG	miR398	Chr02K	-	18863494..18863514	18863494..18863573	18863494	Homoeologous		X
Pv7_miR398	TGTGTTCTCAGGTCGCCCCCG	miR398	Chr02N	-	17460624..17460644	17460624..17460704	17460624
Pv8_miR167	TGAAGCTGCCAGCATGATCTG	miR167	Chr01N	-	5138946..5138966	5138741..5138966	5138741				X
Pv8_miR167	TGAAGCTGCCAGCATGATCTG	miR167	Chr02K	-	6251869..6251889	6251795..6251889	6251795	Homoeologous
Pv8_miR167	TGAAGCTGCCAGCATGATCTG	miR167	Chr02N	-	6061249..6061269	6061179..6061269	6061179
Pv8_miR167	TGAAGCTGCCAGCATGATCTG	miR167	Chr03K	+	60925081..60925101	60925081..60925204	60925081	Homoeologous
Pv8_miR167	TGAAGCTGCCAGCATGATCTG	miR167	Chr03N	+	66136322..66136342	66136322..66136446	66136322
Pv8_miR167	TGAAGCTGCCAGCATGATCTG	miR167	Chr04N	+	45256776..45256796	45256776..45256868	45256776
Pv8_miR167	TGAAGCTGCCAGCATGATCTG	miR167	Chr05K	-	50298570..50298590	50298472..50298590	50298472	Homoeologous
Pv8_miR167	TGAAGCTGCCAGCATGATCTG	miR167	Chr05N	-	58983030..58983050	58982921..58983050	58982921
Pv8_miR167	TGAAGCTGCCAGCATGATCTG	miR167	Chr09K	-	66728750..66728770	66728666..66728770a	66728666	Homoeologous
Pv8_miR167	TGAAGCTGCCAGCATGATCTG	miR167	Chr09N	-	78293524..78293544	78293429..78293544	78293429
Pv9_miR160	TGCCTGGCTCCCTGTATGCCA	miR160	Chr01K	-	4927382..4927402	4927319..4927402	4927319	Homoeologous			X
Pv9_miR160	TGCCTGGCTCCCTGTATGCCA	miR160	Chr01N	-	4768278..4768298	4768215..4768298	4768215
Pv9_miR160	TGCCTGGCTCCCTGTATGCCA	miR160	Chr02K	-	3795148..3795168	3795063..3795168	3795063	Homoeologous
Pv9_miR160	TGCCTGGCTCCCTGTATGCCA	miR160	Chr02N	-	3571095..3571115	3571009..3571115	3571009
Pv9_miR160	TGCCTGGCTCCCTGTATGCCA	miR160	Chr04K	+	43834040..43834060	43834040..43834123	43834040	Homoeologous
Pv9_miR160	TGCCTGGCTCCCTGTATGCCA	miR160	Chr04N	+	46174391..46174411	46174391..46174474	46174391
Pv9_miR160	TGCCTGGCTCCCTGTATGCCA	miR160	Chr06K	+	3949643..3949663	3949643..3949731	3949643	Homoeologous
Pv9_miR160	TGCCTGGCTCCCTGTATGCCA	miR160	Chr06N	+	3899689..3899709	3899689..3899777	3899689
Pv9_miR160	TGCCTGGCTCCCTGTATGCCA	miR160	Chr09K	-	4946925..4946945	4946820..4946945	4946820	Homoeologous
Pv9_miR160	TGCCTGGCTCCCTGTATGCCA	miR160	Chr09N	-	5405629..5405649	5405544..5405649	5405544
Pv10_miR172	AGAATCTTGATGATGCTGCAT	miR172	Chr02K	+	22827914..22827934	22827914..22828051	22827914	Homoeologous		X
Pv10_miR172	AGAATCTTGATGATGCTGCAT	miR172	Chr02K	+	22827914..22827934	22827837..22827934	22827837
Pv10_miR172	AGAATCTTGATGATGCTGCAT	miR172	Chr02N	+	21738133..21738153	21738049..21738153	21738049
Pv11_miR1432	TCAGGAGAGATGACACCGACG	miR1432	Chr02N	-	63355285..63355305	63355211..63355305	63355211		X
Pv12_miR166	TCTCGGACCAGGCTTCATTCC	miR166	Chr03K	+	51065799..51065819	51065711..51065819	51065711	Homoeologous		X
Pv12_miR166	TCTCGGACCAGGCTTCATTCC	miR166	Chr03N	+	54984556..54984576	54984467..54984576	54984467
Pv13_miR167	TGAAGCTGCCAGCATGATCTA	miR167	Chr03K	+	60923305..60923325	60923305..60923425	60923305	Homoeologous			X
Pv13_miR167	TGAAGCTGCCAGCATGATCTA	miR167	Chr03N	+	66124362..66124382	66124362..66124479	66124362
Pv13_miR167	TGAAGCTGCCAGCATGATCTA	miR167	Chr09K	+	4144297..4144317	4144297..4144398	4144297	Homoeologous
Pv13_miR167	TGAAGCTGCCAGCATGATCTA	miR167	Chr09N	+	4386910..4386930	4386910..4387011	4386910
Pv13_miR167	TGAAGCTGCCAGCATGATCTA	miR167	Chr09K	+	7527982..7528002	7527982..7528118	7527982	Homoeologous
Pv13_miR167	TGAAGCTGCCAGCATGATCTA	miR167	Chr09N	+	8306080..8306100	8306080..8306204	8306080
Pv14_miR164	TGGAGAAGCAGGGTACGTGCA	miR164	Chr03K	-	31328599..31328619	31328473..31328619	31328473	Homoeologous		X
Pv14_miR164	TGGAGAAGCAGGGTACGTGCA	miR164	Chr03N	-	32715192..32715212	32715122..32715212	32715122
Pv15_Novel	ATGACTTGTTTTTTGGGGACG	Novel	Chr03K	-	19239263..19239283	19239263..19239457	19239263		X
Pv16_miR156	GCTCACTGCTCTATCTGTCATC	miR156	Chr01K	-	40812911..40812932	40812911..40812999	40812911	Homoeologous			X
Pv16_miR156	GCTCACTGCTCTATCTGTCATC	miR156	Chr01N	-	49967350..49967371	49967350..49967437	49967350
Pv16_miR156	GCTCACTGCTCTATCTGTCATC	miR156	Chr01N	-	50078779..50078800	50078779..50078866	50078779
Pv17_miR395	TGAAGTGTTTGGGGGAACTC	miR395	Chr03K	-	6243767..6243786	6243767..6243853	6243767				X
Pv17_miR395	TGAAGTGTTTGGGGGAACTC	miR395	Chr03K	-	6244119..6244138	6244119..6244186	6244119
Pv17_miR395	TGAAGTGTTTGGGGGAACTC	miR395	Chr03N	+	55867182..55867201	55867138..55867201	55867138
Pv17_miR395	TGAAGTGTTTGGGGGAACTC	miR395	Chr03N	+	55867523..55867542	55867453..55867542	55867453
Pv17_miR395	TGAAGTGTTTGGGGGAACTC	miR395	Chr03N	+	55867523..55867542	55867523..55867597	55867523
Pv17_miR395	TGAAGTGTTTGGGGGAACTC	miR395	Chr07K	+	49101840..49101859	49101749..49101859c	49101749	Homoeologous
Pv17_miR395	TGAAGTGTTTGGGGGAACTC	miR395	Chr07K	+	49102242..49102261	49102192..49102261d	49102192
Pv17_miR395	TGAAGTGTTTGGGGGAACTC	miR395	Chr07K	+	49102242..49102261	49102242..49102372d	49102242
Pv17_miR395	TGAAGTGTTTGGGGGAACTC	miR395	Chr07K	+	49102419..49102438	49102352..49102438	49102352
Pv17_miR395	TGAAGTGTTTGGGGGAACTC	miR395	Chr07N	+	47360894..47360913	47360801..47360913	47360801
Pv17_miR395	TGAAGTGTTTGGGGGAACTC	miR395	Chr07N	+	47361124..47361143	47361079..47361143	47361079
Pv17_miR395	TGAAGTGTTTGGGGGAACTC	miR395	Chr07N	+	47361277..47361296	47361277..47361402	47361277
Pv17_miR395	TGAAGTGTTTGGGGGAACTC	miR395	Chr07N	+	47361449..47361468	47361382..47361468	47361382
Pv18_miR395	TGAAGTGCTTGGGGGAACTC	miR395	Chr03K	-	6243947..6243966	6243947..6244017	6243947		X
Pv19_Novel	CTCGTCGGCGAGTGCGTGCGTACT	Novel	Chr03K	+	10292699..10292722	10292699..10292746	10292699				X
Pv19_Novel	CTCGTCGGCGAGTGCGTGCGTACT	Novel	Chr05K	-	35590114..35590137	35590090..35590137	35590090
Pv19_Novel	CTCGTCGGCGAGTGCGTGCGTACT	Novel	Chr06K	-	32692583..32692606	32692559..32692606	32692559
Pv19_Novel	CTCGTCGGCGAGTGCGTGCGTACT	Novel	Chr08N	-	40026244..40026267	40026220..40026267	40026220
Pv19_Novel	CTCGTCGGCGAGTGCGTGCGTACT	Novel	scaffold_5043	-	19285..19308	19261..19308	19261
Pv20_Novel	TATGTGTGATATGTGACTTGTT	Novel	Chr03N	+	67868492..67868513	67868492..67868585	67868492		X
Pv21_Novel	TGCGGCTGTACCCGCCGGTGC	Novel	Chr03N	-	30729317..30729337	30729317..30729413	30729317		X
Pv22_Novel	AACACGGTAATGGTTAGACTG	Novel	Chr03N	-	8686245..8686265	8686245..8686452	8686245		X
Pv23_Novel	TACAAAATTTTGAACTAAAGG	Novel	Chr01N	+	65011599..65011619	65011540..65011619	65011540				X
Pv23_Novel	TACAAAATTTTGAACTAAAGG	Novel	Chr03N	+	17427689..17427709	17427633..17427709	17427633
Pv23_Novel	TACAAAATTTTGAACTAAAGG	Novel	Chr08N	-	36896764..36896784	36896764..36896841	36896764
Pv24_Novel	CGAGACGAATCTAATGAACCTT	Novel	Chr01K	+	20886650..20886671	20886650..20886754	20886650				X
Pv24_Novel	CGAGACGAATCTAATGAACCTT	Novel	Chr01K	-	21193996..21194017	21193913..21194017	21193913
Pv24_Novel	CGAGACGAATCTAATGAACCTT	Novel	Chr01K	-	21317076..21317097	21316993..21317097	21316993
Pv24_Novel	CGAGACGAATCTAATGAACCTT	Novel	Chr04N	-	2189204..2189225	2189121..2189225	2189121
Pv24_Novel	CGAGACGAATCTAATGAACCTT	Novel	Chr06K	-	15023054..15023075	15022960..15023075	15022960
Pv25_miR156	TGACAGAAGAGAGCGAGCAC	miR156	Chr04K	+	41365098..41365117	41365098..41365183	41365098	Homoeologous		X
Pv25_miR156	TGACAGAAGAGAGCGAGCAC	miR156	Chr04N	+	43568879..43568898	43568879..43568964	43568879
Pv26_Novel	CTCGCCGGAGCTGCGTGCCGCA	Novel	Chr01K	+	18954520..18954541	18954520..18954568	18954520				X
Pv26_Novel	CTCGCCGGAGCTGCGTGCCGCA	Novel	Chr02N	+	36464500..36464521	36464500..36464548	36464500
Pv26_Novel	CTCGCCGGAGCTGCGTGCCGCA	Novel	Chr04K	+	44240024..44240045	44240024..44240072	44240024
Pv26_Novel	CTCGCCGGAGCTGCGTGCCGCA	Novel	Chr05N	+	68477256..68477277	68477256..68477304	68477256
Pv26_Novel	CTCGCCGGAGCTGCGTGCCGCA	Novel	Chr05N	-	69374414..69374435	69374387..69374435	69374387
Pv26_Novel	CTCGCCGGAGCTGCGTGCCGCA	Novel	Chr06N	+	45332432..45332453	45332432..45332480	45332432
Pv26_Novel	CTCGCCGGAGCTGCGTGCCGCA	Novel	Chr08K	+	4029838..4029859	4029838..4029886	4029838
Pv27_miR166	TCGGACCAGGCTTCATTCCCC	miR166	Chr01K	+	43981279..43981299	43981213..43981299	43981213	Homoeologous			X
Pv27_miR166	TCGGACCAGGCTTCATTCCCC	miR166	Chr01N	+	53330928..53330948	53330853..53330948	53330853
Pv27_miR166	TCGGACCAGGCTTCATTCCCC	miR166	Chr04K	-	46797062..46797082	46797062..46797210	46797062	Homoeologous
Pv27_miR166	TCGGACCAGGCTTCATTCCCC	miR166	Chr04N	-	49414505..49414525	49414505..49414653	49414505
Pv27_miR166	TCGGACCAGGCTTCATTCCCC	miR166	Chr09K	+	7802236..7802256	7802168..7802256	7802168	Homoeologous
Pv27_miR166	TCGGACCAGGCTTCATTCCCC	miR166	Chr09N	+	8457088..8457108	8457029..8457108	8457029
Pv27_miR166	TCGGACCAGGCTTCATTCCCC	miR166	Chr09K	-	18324105..18324125	18324105..18324207	18324105	Homoeologous
Pv27_miR166	TCGGACCAGGCTTCATTCCCC	miR166	Chr09N	-	20020285..20020305	20020285..20020389	20020285
Pv27_miR166	TCGGACCAGGCTTCATTCCCC	miR166	Chr09K	+	27237193..27237213	27237129..27237213	27237129	Homoeologous
Pv27_miR166	TCGGACCAGGCTTCATTCCCC	miR166	Chr09N	+	29736500..29736520	29736436..29736520	29736436
Pv27_miR166	TCGGACCAGGCTTCATTCCCC	miR166	Chr09N	-	78077559..78077579	78077559..78077645	78077559
Pv28_miR396	TTCCACAGCTTTCTTGAACTG	miR396	Chr01K	-	54834355..54834375	54834265..54834375	54834265	Homoeologous			X
Pv28_miR396	TTCCACAGCTTTCTTGAACTG	miR396	Chr01N	-	65041864..65041884	65041770..65041884	65041770
Pv28_miR396	TTCCACAGCTTTCTTGAACTG	miR396	Chr04K	+	5817271..5817291	5817271..5817355	5817271	Homoeologous
Pv28_miR396	TTCCACAGCTTTCTTGAACTG	miR396	Chr04N	+	5499909..5499929	5499909..5499994	5499909
Pv29_Novel	TAGATGTTTGCCTGCTCTATC	Novel	Chr04K	-	10866336..10866356	10866336..10866533	10866336		X
Pv30_miR399	TGCCAAAGGAGAGTTGCCCTG	miR399	Chr04K	+	2021504..2021524	2021325..2021524	2021325				X
Pv30_miR399	TGCCAAAGGAGAGTTGCCCTG	miR399	Chr07K	+	43966326..43966346	43966262..43966346	43966262	Homoeologous
Pv30_miR399	TGCCAAAGGAGAGTTGCCCTG	miR399	Chr07N	+	42155348..42155368	42155281..42155368	42155281
Pv31_miR171	TTGAGCCGCGCCAATATCTCT	miR171	Chr04K	+	40201158..40201178	40201097..40201178	40201097	Homoeologous		X
Pv31_miR171	TTGAGCCGCGCCAATATCTCT	miR171	Chr04N	+	42359169..42359189	42359108..42359189	42359108
Pv32_Novel	TGTCTGTGCCAAGTGTTGCGT	Novel	Chr01K	-	19695653..19695673	19695653..19695733	19695653				X
Pv32_Novel	TGTCTGTGCCAAGTGTTGCGT	Novel	Chr06N	+	28658415..28658435	28658415..28658466	28658415
Pv33_Novel	ATTCTGGGAGGCATCTGATTT	Novel	Chr01K	-	11018504..11018524	11018504..11018585	11018504		X
Pv34_miR399	GGCAGCTCTCCTCTGGCAGG	miR399	Chr04N	+	1817768..1817787	1817768..1817953	1817768		X
Pv35_miR399	TGCCAAAGGAGAATTGCCCTG	miR399	Chr05K	+	47281126..47281146	47281055..47281146	47281055	Homoeologous		X
Pv35_miR399	TGCCAAAGGAGAATTGCCCTG	miR399	Chr05N	+	55336389..55336409	55336321..55336409	55336321
Pv36_Novel	ATTAATGACAACTCTACTAGT	Novel	Chr05K	-	52965673..52965693	52965673..52965780	52965673		X
Pv36_Novel	ATTAATGACAACTCTACTAGT	Novel	Chr05K	+	52965765..52965785	52965678..52965785	52965678
Pv37_miR156	TTGACAGAAGAGAGTGAGCAC	miR156	Chr01K	-	6419989..6420009	6419922..6420009	6419922	Homoeologous			X
Pv37_miR156	TTGACAGAAGAGAGTGAGCAC	miR156	Chr01N	-	6468014..6468034	6467947..6468034	6467947
Pv37_miR156	TTGACAGAAGAGAGTGAGCAC	miR156	Chr05K	-	4148928..4148948	4148861..4148948	4148861	Homoeologous
Pv37_miR156	TTGACAGAAGAGAGTGAGCAC	miR156	Chr05N	-	4574893..4574913	4574827..4574913	4574827
Pv38_miR156	ATGACAGAAGAGAGTGAGCAC	miR156	Chr05K	-	36225546..36225566	36225476..36225566	36225476		X
Pv39_miR159	AGCTGCTCGTTCATGGTTCC	miR159	Chr05K	-	31453609..31453628	31453513..31453628	31453513				X
Pv39_miR159	AGCTGCTCGTTCATGGTTCC	miR159	Chr05K	-	9284272..9284291	9284171..9284291	9284171	Homoeologous
Pv39_miR159	AGCTGCTCGTTCATGGTTCC	miR159	Chr05N	-	10150159..10150178	10150063..10150178	10150063
Pv40_miR408	CTGCACTGCCTCTTCCCTGGC	miR408	Chr05K	-	18206839..18206859	18206839..18206994	18206839				X
Pv40_miR408	CTGCACTGCCTCTTCCCTGGC	miR408	Chr05K	+	18097737..18097757	18097569..18097757	18097569	Homoeologous
Pv40_miR408	CTGCACTGCCTCTTCCCTGGC	miR408	Chr05N	+	19622570..19622590	19622401..19622590	19622401
Pv41_miR156	GCTCACTTCTCTCTCTGTCGGC	miR156	Chr05K	-	4149272..4149293	4149272..4149368	4149272	Homoeologous		X
Pv41_miR156	GCTCACTTCTCTCTCTGTCGGC	miR156	Chr05N	-	4575202..4575223	4575202..4575298	4575202
Pv42_miR319	TTGGACTGAAGGGTGCTCCCT	miR319	Chr05K	+	1541260..1541280	1541108..1541280	1541108	Homoeologous			X
Pv42_miR319	TTGGACTGAAGGGTGCTCCCT	miR319	Chr05N	+	1616399..1616419	1616248..1616419	1616248
Pv42_miR319	TTGGACTGAAGGGTGCTCCCT	miR319	Chr05N	-	49885683..49885703	49885683..49885852	49885683
Pv43_Novel	TTGTAAACCGCACGACTCCTC	Novel	Chr05K	+	39434151..39434171	39434090..39434171	39434090	Homoeologous		X
Pv43_Novel	TTGTAAACCGCACGACTCCTC	Novel	Chr05N	+	46384543..46384563	46384483..46384563	46384483
Pv44_Novel	GCTGAGACGTGTGTGGAGCCC	Novel	Chr05N	+	71702516..71702536	71702516..71702734	71702516		X
Pv45_miR396	TTCCACAGCTTTCTTGAACT	miR396	Chr01K	+	54828616..54828635	54828616..54828724	54828616	Homoeologous		X
Pv45_miR396	TTCCACAGCTTTCTTGAACT	miR396	Chr01N	+	65035418..65035437	65035418..65035507	65035418
Pv46_miR167	AGATCATGTTGCAGCTTCACT	miR167	Chr01K	-	5200052..5200072	5200052..5200098	5200052		X
Pv47_miR156	GTGACAGAAGAGAGTGAGCAC	miR156	Chr05N	-	41218340..41218360	41218269..41218360	41218269		X
Pv48_Novel	TGACTGTGTCAAGTGCTGTGC	Novel	Chr05N	-	23716891..23716911	23716891..23716971	23716891		X
Pv49_miR159	TTTGGATTGAAGGGAGCTCTG	miR159	Chr05N	-	10154620..10154640	10154620..10154828	10154620		X
Pv50_miR397	TTGAGTGCAGCGTTGATGAGC	miR397	Chr01K	-	4700028..4700048	4699978..4700048	4699978	Homoeologous		X
Pv50_miR397	TTGAGTGCAGCGTTGATGAGC	miR397	Chr01N	-	4512916..4512936	4512868..4512936	4512868
Pv51_Novel	TTAGGCTCGGGGACTATGGTG	Novel	Chr05K	+	12539285..12539305	12539285..12539445	12539285	Homoeologous		X
Pv51_Novel	TTAGGCTCGGGGACTATGGTG	Novel	Chr05N	+	13689742..13689762	13689742..13689873	13689742
Pv52_miR169	AGGCAGTATCCTTGGCTAGC	miR169	Chr06K	+	45678024..45678043	45677949..45678043	45677949		X
Pv53_miR168	TCGCTTGGTGCAGATCGGGAC	miR168	Chr01K	-	2633157..2633177	2633110..2633177	2633110	Homoeologous		X
Pv53_miR168	TCGCTTGGTGCAGATCGGGAC	miR168	Chr01N	-	2679736..2679756	2679689..2679756	2679689
Pv54_Novel	AATCAGTTTCTAGTAGTTTT	Novel	Chr06K	-	36105494..36105513	36105494..36105710	36105494		X
Pv55_Novel	ACATGAAGGATGTAGCGAATG	Novel	Chr06K	-	27590971..27590991	27590815..27590991	27590815		X
Pv56_miR171	TGATTGAGCCGTGCCAATATC	miR171	Chr06K	+	10078567..10078587	10078507..10078587	10078507				X
Pv56_miR171	TGATTGAGCCGTGCCAATATC	miR171	Chr07N	-	46277610..46277630	46277610..46277686	46277610
Pv56_miR171	TGATTGAGCCGTGCCAATATC	miR171	Chr09K	-	8329888..8329908	8329888..8329982	8329888	Homoeologous
Pv56_miR171	TGATTGAGCCGTGCCAATATC	miR171	Chr09N	-	9040747..9040767	9040747..9040840	9040747
Pv56_miR171	TGATTGAGCCGTGCCAATATC	miR171	Chr09K	-	47664758..47664778	47664758..47664867	47664758	Homoeologous
Pv56_miR171	TGATTGAGCCGTGCCAATATC	miR171	Chr09N	-	55136410..55136430	55136410..55136524	55136410
Pv56_miR171	TGATTGAGCCGTGCCAATATC	miR171	Chr09K	-	68554514..68554534	68554514..68554593	68554514
Pv56_miR171	TGATTGAGCCGTGCCAATATC	miR171	Chr09K	-	68581271..68581291	68581271..68581350	68581271	Homoeologous
Pv56_miR171	TGATTGAGCCGTGCCAATATC	miR171	Chr09N	-	79990175..79990195	79990175..79990258	79990175
Pv57_miR169	CAGCCAAGGATGACTTGCCGG	miR169	Chr04K	-	42613378..42613398	42613291..42613398	42613291				X
Pv57_miR169	CAGCCAAGGATGACTTGCCGG	miR169	Chr06K	+	12707611..12707631	12707611..12707720	12707611	Homoeologous
Pv57_miR169	CAGCCAAGGATGACTTGCCGG	miR169	Chr06N	+	13467849..13467869	13467849..13467952	13467849
Pv58_miR156	GCTCACTTCTCTCTCTGTCAGT	miR156	Chr06K	+	37407079..37407100	37406982..37407100	37406982	Homoeologous		X
Pv58_miR156	GCTCACTTCTCTCTCTGTCAGT	miR156	Chr06N	+	40810702..40810723	40810616..40810723	40810616
Pv59_miR858	TTCGTTGTCTGTTCGACCTCG	miR858	Chr06N	-	37953704..37953724	37953625..37953724	37953625		X
Pv60_Novel	TATATAGTTACTGTTGTGTGC	Novel	Chr06N	+	21052737..21052757	21052661..21052757	21052661		X
Pv61_Novel	GCGGCAACTGCATAACTTGC	Novel	Chr06N	+	38561752..38561771	38561752..38561798	38561752		X
Pv62_Novel	CGTGGTATTGTTCCGGCTCATG	Novel	Chr07K	+	43293284..43293305	43293284..43293357	43293284	Homoeologous		X
Pv62_Novel	CGTGGTATTGTTCCGGCTCATG	Novel	Chr07N	+	41560490..41560511	41560490..41560563	41560490
Pv63_Novel	AGATCTGCTTGGAGCTCATGC	Novel	Chr01K	+	23447709..23447729	23447709..23447915	23447709	Homoeologous			X
Pv63_Novel	AGATCTGCTTGGAGCTCATGC	Novel	Chr01N	+	27719055..27719075	27719036..27719075	27719036
Pv63_Novel	AGATCTGCTTGGAGCTCATGC	Novel	Chr09N	+	8885336..8885356	8885215..8885356	8885215
Pv64_miR395	GTTCTCCTCAAACCACTTCAGT	miR395	Chr07K	+	49101749..49101770	49101677..49101770c	49101677		X
Pv65_miR529	AGAAGAGAGAGAGTACAGCCT	miR529	Chr01K	+	28898864..28898884	28898864..28898970	28898864	Homoeologous		X
Pv65_miR529	AGAAGAGAGAGAGTACAGCCT	miR529	Chr01N	+	36328537..36328557	36328537..36328648	36328537
Pv65_miR529	AGAAGAGAGAGAGTACAGCCT	miR529	Chr01N	-	36328623..36328643	36328532..36328643	36328532
Pv66_miR396	TCCACAGGCTTTCTTGAACTG	miR396	Chr07K	+	51489098..51489118	51489098..51489254	51489098	Homoeologous		X
Pv66_miR396	TCCACAGGCTTTCTTGAACTG	miR396	Chr07N	+	49555569..49555589	49555569..49555722	49555569
Pv67_miR393	CTCCAAAGGGATCGCATTGAT	miR393	Chr07K	-	52090729..52090749	52090669..52090749	52090669	Homoeologous		X
Pv67_miR393	CTCCAAAGGGATCGCATTGAT	miR393	Chr07N	-	50270692..50270712	50270610..50270712	50270610
Pv68_miR390	AAGCTCAGGAGGGATAGCGCC	miR390	Chr07K	-	40781783..40781803	40781783..40781844	40781783		X
Pv69_miR156	GCTCACTGCTCTTTCTGTCATC	miR156	Chr07K	-	38353185..38353206	38353185..38353274	38353185		X
Pv70_miR2118	TTCCCGATGCCTCCCATTCCTA	miR2118	Chr07K	-	32722025..32722046	32722025..32722122	32722025	Homoeologous		X
Pv70_miR2118	TTCCCGATGCCTCCCATTCCTA	miR2118	Chr07N	-	30251197..30251218	30251197..30251295	30251197
Pv71_Novel	TAGGATAAGTGGGAGCCTCCA	Novel	Chr07K	-	4113827..4113847	4113827..4113979	4113827		X
Pv72_miR529	AGAAGAGAGAGAGTACAGCTT	miR529	Chr07K	+	23017591..23017611	23017591..23017700a	23017591		X
Pv73_miR169	TGGGCGGTCACCTTGGCTAGT	miR169	Chr07K	+	28931723..28931743	28931656..28931743b	28931656	Homoeologous		X
Pv73_miR169	TGGGCGGTCACCTTGGCTAGT	miR169	Chr07N	+	25915087..25915107	25915020..25915107	25915020
Pv74_miR162	TCGATAAACCTCTGCATCCAG	miR162	Chr01K	+	40135561..40135581	40135458..40135581	40135458	Homoeologous		X
Pv74_miR162	TCGATAAACCTCTGCATCCAG	miR162	Chr01N	+	49219552..49219572	49219445..49219572	49219445
Pv75_miR156	GCTCACTGCTCTCTCTGTCATC	miR156	Chr07N	-	35885888..35885909	35885888..35885977	35885888		X
Pv76_miR394	TTGGCATTCTGTCCACCTCC	miR394	Chr01K	+	45501174..45501193	45501174..45501258	45501174	Homoeologous		X
Pv76_miR394	TTGGCATTCTGTCCACCTCC	miR394	Chr01N	+	54889554..54889573	54889554..54889637	54889554
Pv77_miR2118	TTCCCAGTGCCTCCCATTCCTA	miR2118	Chr07N	-	30259098..30259119	30259098..30259200	30259098		X
Pv78_miR479	TGAGCCGAACCAATATCACTC	miR479	Chr01K	+	45752588..45752608	45752533..45752608	45752533	Homoeologous			X
Pv78_miR479	TGAGCCGAACCAATATCACTC	miR479	Chr01N	+	55257083..55257103	55257019..55257103	55257019
Pv78_miR479	TGAGCCGAACCAATATCACTC	miR479	Chr01N	+	55211648..55211668	55211584..55211668	55211584		Note: Location 1N: 55,211,584 also falls in region that is homoeologous to 1K: 45,752,533
Pv79_Novel	TAGACTGGTCTCGGCGATGGCT	Novel	Chr07N	-	337934..337955	337934..338059	337934		X
Pv80_miR172	GCGGCATCATCAGGATTCAC	miR172	Chr08K	-	22389447..22389466	22389359..22389466	22389359		X
Pv81_miR156	GCTCACTACTCTCTCTGTCAGT	miR156	Chr08K	+	15202717..15202738	15202623..15202738	15202623		X
Pv82_miR172	AGAATCCTGATGATGCTGCAT	miR172	Chr08N	-	21494135..21494155	21494135..21494244	21494135		X
Pv83_miR528	TGGAAGGGGCATGCAGAGGAG	miR528	Chr01N	+	33956383..33956403	33956383..33956474	33956383				X
Pv83_miR528	TGGAAGGGGCATGCAGAGGAG	miR528	Chr01N	+	44585339..44585359	44585339..44585430	44585339
Pv83_miR528	TGGAAGGGGCATGCAGAGGAG	miR528	Chr09K	-	69181068..69181088	69181001..69181088	69181001	Homoeologous
Pv83_miR528	TGGAAGGGGCATGCAGAGGAG	miR528	Chr09N	-	80434938..80434958	80434871..80434958	80434871
Pv84_miR171	TGATTGAGCCGTGGCAATATC	miR171	Chr09K	-	68509840..68509860	68509840..68509919b	68509840		X
Pv85_miR166	TCGGACCAGGCTTCATCCCCC	miR166	Chr09K	-	66516839..66516859	66516839..66516931	66516839		X
Pv86_miR172	GCAGCACCATCAAGATTCACA	miR172	Chr01K	-	55848784..55848804	55848684..55848804	55848684	Homoeologous		X
Pv86_miR172	GCAGCACCATCAAGATTCACA	miR172	Chr01N	-	65913910..65913930	65913817..65913930	65913817
Pv87_miR164	TGGAGAAGCAGGACACGTGAG	miR164	Chr09K	-	57751093..57751113	57750988..57751113	57750988	Homoeologous		X
Pv87_miR164	TGGAGAAGCAGGACACGTGAG	miR164	Chr09N	-	67893632..67893652	67893537..67893652	67893537
Pv88_miR166	GAATGACGTCCGGTCCGAAGA	miR166	Chr09K	+	7802169..7802189	7802098..7802189	7802098		X
Pv89_miR171	TTGAGCCGCGTCAATATCTCC	miR171	Chr09K	-	17341211..17341231	17341211..17341295	17341211	Homoeologous		X
Pv89_miR171	TTGAGCCGCGTCAATATCTCC	miR171	Chr09N	-	18897000..18897020	18897000..18897084	18897000
Pv90_Novel	CATCTGCCGATAACTTCTCGT	Novel	Chr09K	-	2388293..2388313	2388293..2388367	2388293	Homoeologous		X
Pv90_Novel	CATCTGCCGATAACTTCTCGT	Novel	Chr09N	-	2398018..2398038	2398018..2398092	2398018
Pv91_miR169	TAGCCAAGAATGATTTGCCTGT	miR169	Chr09K	-	878587..878608	878507..878608	878507		X
Pv92_Novel	ATTTTTGGGAACTAAACGCAC	Novel	Chr01N	-	7164863..7164883	7164806..7164883	7164806				X
Pv92_Novel	ATTTTTGGGAACTAAACGCAC	Novel	Chr09N	+	55989527..55989547	55989527..55989605	55989527
Pv93_miR169	TAGCCAAGGATGATTTGCCTGT	miR169	Chr09N	-	943782..943803	943702..943803	943702		X
Pv94_miR396	TCCACAGGCTTTCTTGAACGG	miR396	Chr01N	-	55734978..55734998	55734978..55735149	55734978		X
Pv95_Novel	TTTGTTTAATTGTTTTGCCTTG	Novel	Chr01N	-	9096088..9096109	9096088..9096186	9096088		X
Pv96_miR827	TTAGATGACCATCAGCAAACA	miR827	Chr01N	+	49571734..49571754	49571630..49571754	49571630		X
Pv97_Novel	AATTTTTACTGTAGTTCAAGC	Novel	Chr01K	+	19873381..19873401	19873254..19873401	19873254				X
Pv97_Novel	AATTTTTACTGTAGTTCAAGC	Novel	Chr01K	+	34164946..34164966	34164819..34164966	34164819
Pv97_Novel	AATTTTTACTGTAGTTCAAGC	Novel	Chr02K	+	5138390..5138410	5138263..5138410	5138263
Pv97_Novel	AATTTTTACTGTAGTTCAAGC	Novel	Chr05N	-	61006482..61006502	61006482..61006629	61006482
Pv97_Novel	AATTTTTACTGTAGTTCAAGC	Novel	Chr06K	-	37104227..37104247	37104227..37104374	37104227
Pv98_miR156	GCTCACTTCTCTCTCTGTCAGC	miR156	Chr02K	+	45017696..45017717	45017598..45017717	45017598		X
Pv99_miR156	TTGACAGAAGAGAGCGAGCAC	miR156	Chr04K	+	41365097..41365117	41365097..41365184	41365097	Homoeologous		X
Pv99_miR156	TTGACAGAAGAGAGCGAGCAC	miR156	Chr04N	+	43568878..43568898	43568878..43568965	43568878
Pv100_Novel	AATGTTGGTGCTGCGACTAGT	Novel	Chr04K	-	26226826..26226846	26226826..26226962	26226826		X
Pv101_Novel	TTCCGAATTTGAATAGTACCTC	Novel	Chr04K	-	21017385..21017406	21017355..21017406	21017355		X
Pv102_miR171	TATTGGCGAGGTTCAATCCGA	miR171	Chr01K	-	7285868..7285888	7285812..7285888	7285812		X
Pv103_Novel	GGCTGAGACGTGTGTGGAGCCC	Novel	Chr05N	+	71702515..71702536	71702515..71702735	71702515		X
Pv104_Novel	TAATATATTAATGACTGGAGG	Novel	Chr06K	+	7051650..7051670	7051600..7051670	7051600				X
Pv104_Novel	TAATATATTAATGACTGGAGG	Novel	Chr06N	-	237752..237772	237752..237822	237752
Pv104_Novel	TAATATATTAATGACTGGAGG	Novel	Chr08K	-	1366329..1366349	1366329..1366399	1366329
Pv104_Novel	TAATATATTAATGACTGGAGG	Novel	scaffold_5316	-	23416..23436	23416..23486	23416
Pv105_miR477	TCTCCCTCAAAGGCCTCCAA	miR477	Chr06N	-	50575131..50575150	50575109..50575150	50575109		X
Pv106_miR2118	TTCCTGATGCCTCCCATGCCTA	miR2118	Chr07K	-	32701453..32701474	32701453..32701511	32701453	Homoeologous		X
Pv106_miR2118	TTCCTGATGCCTCCCATGCCTA	miR2118	Chr07K	-	32705416..32705437	32705416..32705503	32705416
Pv106_miR2118	TTCCTGATGCCTCCCATGCCTA	miR2118	Chr07N	-	30250991..30251012	30250991..30251062	30250991
Pv107_Novel	TGTAGGATTACATTATAGCTGT	Novel	Chr07N	+	2855206..2855227	2855206..2855376	2855206				X
Pv107_Novel	TGTAGGATTACATTATAGCTGT	Novel	Chr07N	+	2914457..2914478	2914457..2914627	2914457
Pv108_miR2118	TTCCCGATGCCTCCCATTCCT	miR2118	Chr07N	-	30249085..30249105	30248924..30249105	30248924		X
Pv109_Novel	CCGAATTGTAGTCTGGAGAGA	Novel	Chr07N	-	674071..674091	674071..674123	674071		X
Pv110_miR535	TGACAACGAGAGAGAGCACGC	miR535	Chr08K	-	27239392..27239412	27239327..27239412	27239327	Homoeologous		X
Pv110_miR535	TGACAACGAGAGAGAGCACGC	miR535	Chr08N	+	30803724..30803744	30803724..30803809	30803724
Pv111_miR156	GCTCACTACTCTCTCTGTCAGG	miR156	Chr08N	+	13639061..13639082	13638967..13639082	13638967		X
Pv112_miR171	TGTTGGCTCGGCTCACTCAG	miR171	Chr09K	-	68509900..68509919	68509840..68509919b	68509840		X
Pv113_miR171	TGTTGGCTCGGCTCACTCAGA	miR171	Chr09K	-	68509899..68509919	68509840..68509919b	68509840		X
Pv114_miR171	TGATTGAGCCGCGCCAATATC	miR171	Chr01N	-	7032803..7032823	7032803..7032883	7032803		X
Pv115_miR160	GCGTGCAAGGGGCCAAGCATG	miR160	Chr01N	-	4768215..4768235	4768191..4768235	4768191		X
Pv116_miR479	TGAGCCGAGCCAATATCACTT	miR479	Chr02K	-	19670530..19670550	19670336..19670550	19670336	Homoeologous		X
Pv116_miR479	TGAGCCGAGCCAATATCACTT	miR479	Chr02K	-	19670530..19670550	19670530..19670605	19670530
Pv116_miR479	TGAGCCGAGCCAATATCACTT	miR479	Chr02N	-	19118753..19118773	19118559..19118773	19118559
Pv116_miR479	TGAGCCGAGCCAATATCACTT	miR479	Chr02N	-	19118753..19118773	19118753..19118828	19118753
Pv117_miR156	TGACAGAAGAGAGTGAGCACC	miR156	Chr01K	-	40812979..40812999	40812911..40812999	40812911		X
Pv118_Novel	TGGCTGTGCCAAGTGCTGTGC	Novel	Chr03K	+	5703923..5703943	5703863..5703943	5703863				X
Pv118_Novel	TGGCTGTGCCAAGTGCTGTGC	Novel	Chr05K	-	33708960..33708980	33708960..33709040	33708960
Pv119_Novel	TTGGATCTTCTCAGTTTAGTA	Novel	Chr04K	-	40801660..40801680	40801660..40801767	40801660		X
Pv119_Novel	TTGGATCTTCTCAGTTTAGTA	Novel	Chr04K	+	40801752..40801772	40801665..40801772	40801665
Pv120_miR159	TTGCATGACCGAGGAGCTGC	miR159	Chr05K	-	9284171..9284190	9284171..9284291	9284171	Homoeologous		X
Pv120_miR159	TTGCATGACCGAGGAGCTGC	miR159	Chr05N	-	10150063..10150082	10150063..10150178	10150063
Pv121_Novel	CCGTCGAGGGGCTCCACTTGG	Novel	Chr05K	+	19305718..19305738	19305670..19305738	19305670		X
Pv122_Novel	TGTCAAATTCTGAAAGGCTTG	Novel	Chr05N	+	44407679..44407699	44407605..44407699	44407605		X
Pv123_miR398	TGTGTTCTCAGGTCACCCCT	miR398	Chr06K	-	26546792..26546811	26546792..26546886	26546792		X
Pv124_miR529	GCTGTACCCTCTCTCTTCTTC	miR529	Chr01K	+	28898950..28898970	28898864..28898970	28898864		X
Pv125_miR529	GCTGTACCCTCTCTCTTCGTC	miR529	Chr07K	+	23017680..23017700	23017591..23017700a	23017591		X
Pv126_miR169	GGGCGGTCACCTTGGCTAGT	miR169	Chr07K	+	28931724..28931743	28931656..28931743b	28931656	Homoeologous		X
Pv126_miR169	GGGCGGTCACCTTGGCTAGT	miR169	Chr07N	+	25915088..25915107	25915020..25915107	25915020
Pv127_Novel	CTGTAGGACTTGCAATCATTC	Novel	Chr07K	+	33945287..33945307	33945287..33945408	33945287	Homoeologous		X
Pv127_Novel	CTGTAGGACTTGCAATCATTC	Novel	Chr07N	+	31558335..31558355	31558234..31558355	31558234
Pv128_miR171	TTGAGCCGTGCCAATATCACG	miR171	Chr07K	-	47960775..47960795	47960775..47960857	47960775		X
Pv129_Novel	ACATAGCAAGGATTGACAGACG	Novel	Chr07K	-	4088323..4088344	4088237..4088344	4088237		X
Pv130_miR3979	TCCCTCTCTCCCTTGAAGGCT	miR3979	Chr08N	+	37292406..37292426	37292406..37292501	37292406		X
Pv131_Novel	TGGCCGGTTTTCGCTGACGTG	Novel	Chr02K	+	50972684..50972704	50972684..50972778	50972684		X
Pv132_miR5168	TCGGACCAGGCTTCAATCCCT	miR5168	Chr01K	-	52745238..52745258	52745238..52745338	52745238	Homoeologous		X
Pv132_miR5168	TCGGACCAGGCTTCAATCCCT	miR5168	Chr01N	-	62809180..62809200	62809180..62809284	62809180
Pv133_miR167	TGAAGCTGCCAGCATGATCTGA	miR167	Chr01N	-	5138945..5138966	5138741..5138966	5138741				X
Pv133_miR167	TGAAGCTGCCAGCATGATCTGA	miR167	Chr02K	-	6251868..6251889	6251795..6251889	6251795	Homoeologous
Pv133_miR167	TGAAGCTGCCAGCATGATCTGA	miR167	Chr02N	-	6061248..6061269	6061179..6061269	6061179
Pv133_miR167	TGAAGCTGCCAGCATGATCTGA	miR167	Chr03K	+	60925081..60925102	60925081..60925204	60925081	Homoeologous
Pv133_miR167	TGAAGCTGCCAGCATGATCTGA	miR167	Chr03N	+	66136322..66136343	66136322..66136446	66136322
Pv133_miR167	TGAAGCTGCCAGCATGATCTGA	miR167	Chr05K	-	50298569..50298590	50298472..50298590	50298472	Homoeologous
Pv133_miR167	TGAAGCTGCCAGCATGATCTGA	miR167	Chr05N	-	58983029..58983050	58982921..58983050	58982921
Pv133_miR167	TGAAGCTGCCAGCATGATCTGA	miR167	Chr09K	-	66728749..66728770	66728666..66728770a	66728666	Homoeologous
Pv133_miR167	TGAAGCTGCCAGCATGATCTGA	miR167	Chr09N	-	78293523..78293544	78293429..78293544	78293429
Pv134_Novel	TAGGCTGTAAATCGTGAGACG	Novel	Chr01K	-	33734088..33734108	33733966..33734108	33733966				X
Pv134_Novel	TAGGCTGTAAATCGTGAGACG	Novel	Chr07K	-	34424074..34424094	34423952..34424094	34423952
Pv135_miR167	AGATCATGTTGTAGCTTCACC	miR167	Chr04K	+	42933763..42933783	42933698..42933783	42933698		X
Pv136_miR398	TGTGTTCTCAGGTCACCCCTT	miR398	Chr06K	-	26546791..26546811	26546791..26546887	26546791		X
Pv137_Novel	AGGCTGTACCTCTTTCCCAGC	Novel	Chr07N	-	1729707..1729727	1729501..1729727	1729501		X
Pv138_Novel	TGACTGTGCCTAGTGCTGTGT	Novel	Chr08K	-	25401135..25401155	25401135..25401215	25401135		X
Pv139_Novel	TTCCTTGACTGATTCACAGA	Novel	Chr08K	-	52804127..52804146	52803949..52804146	52803949		X
Pv140_miR172	AGAATCCTGATGATGCTGCA	miR172	Chr08N	-	21494136..21494155	21494136..21494243	21494136		X
Pv141_miR396	TCCACAGGCTTTCTTGAACG	miR396	Chr01N	-	55734979..55734998	55734979..55735149	55734979				X
Pv141_miR396	TCCACAGGCTTTCTTGAACG	miR396	Chr01N	+	63394197..63394216	63394197..63394416	63394197
miRNAs with identical mature sequence are indicated with the same 'PvXXX' number

## Sheet: Supplemental Table S5
Supplemental Table S5. AM-responsive miRNAs1
	F1-304H_AM*	F1-304H_control*	log2(FC)**	padj***
Pv90_Novel	1495.53	710.05	1.07	0.0161633
	F1-346L_AM*	F1-346L_control*	log2(FC)**	padj***
Pv90_Novel	1573.36	670.65	1.23	5.0715e-12
Pv40_miR408	415.73	1053	-1.33	0.00049692
Pv50_miR397	156.48	397.35	-1.33	0.00078059
Pv7_miR398	31	83.74	-1.35	0.00078059
Pv56_miR171	197.47	101.72	0.93	0.0162582
Pv127_Novel	63.94	115.71	-0.9	0.0330422
Pv83_miR528	79.9	149.92	-0.87	0.0358946
Pv96_miR827	209.87	110.5	0.94	0.0423344
	Alamo_AM*	Alamo_control*	log2(FC)**	padj***
Pv7_miR398	15.76	221.92	-3.82	2.9423e-08
Pv50_miR397	550.5	3583.08	-2.7	3.3833e-05
Pv83_miR528	85.05	606.81	-2.83	0.00145986
Pv40_miR408	498.76	2976.91	-2.58	0.0104538
Pv26_Novel	11.18	2.16	4.81	0.0381092
	Dacotah_AM*	Dacotah_control*	log2(FC)**	padj***
Pv50_miR397	49.29	3448.32	-6.05	3.3574e-36
Pv7_miR398	16.27	225.05	-3.61	6.3896e-16
Pv83_miR528	36.6	1122.7	-4.77	3.8046e-15
Pv96_miR827	14.21	97.39	-2.87	4.4469e-07
Pv90_Novel	1279.3	359.81	1.83	0.00083155
Pv116_miR479	24.9	7.28	1.63	0.00444015
Pv6_Novel	20.89	6.21	1.63	0.00444015
Pv41_miR156	28.35	10.87	1.27	0.0216699
Pv74_miR162	302.89	535.59	-0.8	0.0216699
Pv127_Novel	29.28	73.15	-1.33	0.0235932
Pv81_miR156	16.04	45.28	-1.29	0.0410422
Pv88_miR166	4.88	15.87	-1.64	0.0457257
* Average normalized counts across replicates calculated using the “DESeq” function
** log2(FC) = log2(fold change) of AM/control
*** padj = adjusted p value using the Benjamini-Hochberg method.
1Heatmap visualization is available for this data in Figure 1

## Sheet: Supplemental Table S6
Supplemental Table S6. Degradome validation summary
miRNA regulation	miRNA	Transcripts with degradome signatures	Gene	Target site sequence1	Aligned secondary structure2	Cleavage position	MFE ratio	Allen score3	F1_304_AM14	F1_304_AM24	F1_304_control14	F1_304_control24	F1_346_AM14	F1_346_AM24	F1_346_control14	F1_346_control24	Alamo AM4	Alamo control4	Dacotah AM4	Dacotah control4	Target description	PFAM Description5
downregulated	Pv40_miR408	Pavir.6NG279000.1	Pavir.6NG279000	GCCAGGGUAGAGGCAGUGCAG&CUGCACUGCCUCUUCCCUGGC	(((((((.(((((((((((((&))))))))))))).)))))))	709	0.954447	1	0	0	0	0	0	0	0	0	0	0	0	2	BCP_PEABlue copper protein OS=Pisum sativum OX=3888 PE=2 SV=1	Cu_bind_like
downregulated	Pv40_miR408	Pavir.6KG319400.1	Pavir.6KG319400	CCCAGGGUAGAGGCAGUGCAG&CUGCACUGCCUCUUCCCUGGC	.((((((.(((((((((((((&))))))))))))).)))))).	937	0.874187	2	0	0	0	0	0	0	2	0	0	0	2	2	BCP_PEABlue copper protein OS=Pisum sativum OX=3888 PE=2 SV=1	Cu_bind_like
downregulated	Pv83_miR528	Pavir.2KG499500.1	Pavir.2KG499500	CUCCUCUG-AUGCCCCUUCCG&UGGAAGGGGCAUGCAGAGGAG	((((((((-((((((((((((&)))))))))))).))))))))	577	0.85906	1.5	0	0	0	0	2	0	0	0	0	0	0	0	MAVI_CUCPEMavicyanin OS=Cucurbita pepo OX=3663 PE=1 SV=1	Cu_bind_like
downregulated	Pv83_miR528	Pavir.2NG547000.1	Pavir.2NG547000	CUCCUCUG-AUGCCCCUUCCG&UGGAAGGGGCAUGCAGAGGAG	((((((((-((((((((((((&)))))))))))).))))))))	565	0.85906	1.5	0	0	0	0	2	0	0	0	0	0	0	0	MAVI_CUCPEMavicyanin OS=Cucurbita pepo OX=3663 PE=1 SV=1	Cu_bind_like
downregulated	Pv50_miR397	Pavir.5KG613400.3	Pavir.5KG613400	GUUCAUCAACGCCGCGCUCAA&UUGAGUGCAGCGUUGAUGAGC	((((((((((((.((((((((&)))))))).))))))))))))	782	0.847716	3.5	NA	NA	2	2	2	NA	NA	2	0	0	NA	0	LAC3_ORYSJLaccase-3 OS=Oryza sativa subsp. japonica OX=39947 GN=LAC3 PE=2 SV=1	Cu-oxidase_2
downregulated	Pv40_miR408	Pavir.1NG406200.1	Pavir.1NG406200	GCUCAGGGAAGAGGCAGUGCAA&CUGCACUGCCUCUUCCCUG-GC	((.((((((((((((((((((.&.))))))))))))))))))-))	50	0.904555	2	NA	3	0	NA	0	4	2	0	3	2	NA	3	BABL_LILLOChemocyanin OS=Lilium longiflorum OX=4690 PE=1 SV=1	Cu_bind_like
downregulated	Pv50_miR397	Pavir.5KG613400.1	Pavir.5KG613400	GUUCAUCAACGCCGCGCUCAA&UUGAGUGCAGCGUUGAUGAGC	((((((((((((.((((((((&)))))))).))))))))))))	790	0.847716	3.5	NA	NA	2	4	2	NA	NA	2	NA	0	NA	0	LAC3_ORYSJLaccase-3 OS=Oryza sativa subsp. japonica OX=39947 GN=LAC3 PE=2 SV=1	Cu-oxidase_2
downregulated	Pv50_miR397	Pavir.5KG613400.2	Pavir.5KG613400	GUUCAUCAACGCCGCGCUCAA&UUGAGUGCAGCGUUGAUGAGC	((((((((((((.((((((((&)))))))).))))))))))))	893	0.847716	3.5	NA	NA	2	2	4	NA	NA	2	NA	0	NA	0	LAC3_ORYSJLaccase-3 OS=Oryza sativa subsp. japonica OX=39947 GN=LAC3 PE=2 SV=1	Cu-oxidase_2
downregulated	Pv50_miR397	Pavir.5NG569300.1	Pavir.5NG569300	GUUCAUCAACGCCGCGCUCAA&UUGAGUGCAGCGUUGAUGAGC	((((((((((((.((((((((&)))))))).))))))))))))	788	0.847716	3.5	NA	NA	2	3	4	NA	NA	2	2	0	NA	2	LAC3_ORYSJLaccase-3 OS=Oryza sativa subsp. japonica OX=39947 GN=LAC3 PE=2 SV=1	Cu-oxidase_2
downregulated	Pv7_miR398	Pavir.9NG593500.4	Pavir.9NG593500	CGGGGGUCGCCUGAGAUCACA&UGUGUUCUCAGGUCGCCCCCG	(((((((.((((((((.((((&)))).)))))))).)))))))	137	0.790287	4	NA	2	NA	NA	NA	3	NA	2	2	0	NA	2	SODC4_MAIZESuperoxide dismutase	Sod_Cu
downregulated	Pv40_miR408	Pavir.4NG301700.1	Pavir.4NG301700	GCCAGGGCGGAGGCAGUGCUU&CUGCACUGCCUCUUCCCUGGC	(((((((.(((((((((((..&..))))))))))).)))))))	1125	0.859002	4.5	4	NA	2	4	2	3	NA	2	2	3	NA	NA	BCP_PEABlue copper protein OS=Pisum sativum OX=3888 PE=2 SV=1	Cu_bind_like
downregulated	Pv7_miR398	Pavir.3KG207096.1	Pavir.3KG207096	CGAGGGGCGACCCGAGAACACA&UGUGUUCUCAGGUCGCCCC-CG	((.(((((((((.(((((((((&))))))))).)))))))))-))	65	0.854305	3	NA	NA	NA	0	NA	NA	NA	NA	NA	2	NA	2	CX5B2_ARATHCytochrome c oxidase subunit 5b-2, mitochondrial OS=Arabidopsis thaliana OX=3702 GN=COX5B-2 PE=1 SV=1	COX5B
downregulated	Pv96_miR827	Pavir.7NG296900.1	Pavir.7NG296900	UGUUUGCUGAUGUUCAUCUAA&UUAGAUGACCAUCAGCAAACA	((((((((((((.((((((((&)))))))).))))))))))))	205	0.836257	2	NA	NA	NA	0	NA	NA	NA	3	0	4	0	NA	SPXM2_ORYSJSPX domain-containing membrane protein Os04g0573000 OS=Oryza sativa subsp. japonica OX=39947 GN=Os04g0573000 PE=2 SV=2	SPX
downregulated	Pv50_miR397	Pavir.9NG700300.1	Pavir.9NG700300	GCUCAUCAACGCCGCGCUCAA&UUGAGUGCAGCGUUGAUGAGC	((((((((((((.((((((((&)))))))).))))))))))))	770	0.908629	3	NA	NA	NA	NA	3	NA	NA	NA	NA	2	NA	0	LAC10_ORYSJLaccase-10 OS=Oryza sativa subsp. japonica OX=39947 GN=LAC10 PE=2 SV=1	Cu-oxidase_2
downregulated	Pv50_miR397	Pavir.5NG584800.2	Pavir.5NG584800	GAUCAUCAACGCUGCACUCAA&UUGAGUGCAGCGUUGAUGAGC	..(((((((((((((((((((&)))))))))))))))))))..	799	0.880711	2	NA	NA	NA	NA	NA	NA	0	NA	NA	0	NA	NA	LAC13_ORYSJLaccase-13 OS=Oryza sativa subsp. japonica OX=39947 GN=LAC13 PE=2 SV=1	Cu-oxidase_2
downregulated	Pv50_miR397	Pavir.7KG245300.2	Pavir.7KG245300	GUUCAUCGACGCUGUCGCUCAG&UUGAGUG-CAGCGUUGAUGAGC	((((((((((((((.(((((((&)))))))-))))))))))))))	1852	0.85533	4.5	NA	NA	NA	NA	NA	NA	NA	NA	NA	2	NA	2	ICDHP_ARATHIsocitrate dehydrogenase	Iso_dh
downregulated	Pv50_miR397	Pavir.8NG004003.1	Pavir.8NG004003	GCUUCAUCAACGCCGCACUCAA&UUGAGUGCAGCGUUGAUGA-GC	((.((((((((((.((((((((&)))))))).))))))))))-))	721	0.824873	3	NA	NA	NA	NA	NA	NA	NA	0	NA	4	NA	0	LAC17_ORYSJPutative laccase-17 OS=Oryza sativa subsp. japonica OX=39947 GN=LAC17 PE=3 SV=1	Cu-oxidase_2
downregulated	Pv50_miR397	Pavir.8KG177620.1	Pavir.8KG177620	GCUUCAUCAACGCCGCGCUCAA&UUGAGUGCAGCGUUGAUGA-GC	((.((((((((((.((((((((&)))))))).))))))))))-))	1307	0.814721	4	NA	NA	NA	NA	NA	NA	NA	NA	NA	2	NA	0	LAC23_ORYSJLaccase-23 OS=Oryza sativa subsp. japonica OX=39947 GN=LAC23 PE=3 SV=1	Cu-oxidase_2
downregulated	Pv83_miR528	Pavir.4KG213105.1	Pavir.4KG213105	UUCUUCUGCAUGCCACCUUCUA&UGGAAGG-GGCAUGCAGAGGAG	((((((((((((((.(((((((&)))))))-))))))))))))))	627	0.785235	4	NA	NA	3	NA	NA	NA	NA	3	NA	0	NA	0	BCP_PEABlue copper protein OS=Pisum sativum OX=3888 PE=2 SV=1	Cu_bind_like
downregulated	Pv83_miR528	Pavir.4NG131900.1	Pavir.4NG131900	UUCUUCUGCAUGCCACCUUCUA&UGGAAGG-GGCAUGCAGAGGAG	((((((((((((((.(((((((&)))))))-))))))))))))))	620	0.785235	4	2	2	3	NA	NA	NA	NA	4	NA	3	NA	NA	BCP_PEABlue copper protein OS=Pisum sativum OX=3888 PE=2 SV=1	Cu_bind_like
downregulated	Pv50_miR397	Pavir.9KG330400.3	Pavir.9KG330400	GGACAUCAAGGCUGCGCUCAA&UUGAGUGCAGCGUUGAUGAGC	(..((((((.(((((((((((&))))))))))).))))))..)	717	0.756345	5	NA	NA	NA	NA	NA	NA	NA	NA	NA	2	NA	2	RL18_METPB50S ribosomal protein L18 OS=Methylobacterium populi (strain ATCC BAA-705 / NCIMB 13946 / BJ001) OX=441620 GN=rplR PE=3 SV=1	Ribosomal_L18p
upregulated	Pv41_miR156	Pavir.1NG540200.1	Pavir.1NG540200	GCCGAUGAAGGGGAGAGAGGAG-GAGA&GCUCACUUCUCUCUCU-----GUCGGC	((((((.....(((((((((((-(((.&.))).)))))))))))-----))))))	540	0.681514	10	3	4	2	2	4	4	2	2	2	3	2	2	B2_DAUCAB2 protein OS=Daucus carota OX=4039 PE=2 SV=1	Dev_Cell_Death
upregulated	Pv41_miR156	Pavir.1KG509700.1	Pavir.1KG509700	GCCGAUGAAGGGGAGAGAGGAG-GAGA&GCUCACUUCUCUCUCU-----GUCGGC	((((((.....(((((((((((-(((.&.))).)))))))))))-----))))))	553	0.681514	10	2	2	2	2	NA	4	2	3	4	3	NA	2	B2_DAUCAB2 protein OS=Daucus carota OX=4039 PE=2 SV=1	Dev_Cell_Death
downregulated	Pv7_miR398	Pavir.7NG297300.1	Pavir.7NG297300	UCUUGGUGACCUGGGAACACU&UGUGUUCUCAGGUCGCCCCCG	....((((((((((((((((.&.))))))))))))))))....	877	0.675497	6.5	4	NA	NA	2	NA	NA	3	0	1	0	2	0	CCS_ORYSJCopper chaperone for superoxide dismutase, chloroplastic OS=Oryza sativa subsp. japonica OX=39947 GN=CCS PE=2 SV=1	HMA
upregulated	Pv26_Novel	Pavir.4KG252700.1	Pavir.4KG252700	CGCGGCGGGCUGCUGCCGGAGGAG&CUC-GCCGG-AGCUGCGUGCCGCA	.((((((.((.(((.((((..(((&)))-.))))-))).)).)))))).	49	0.658252	10.5	NA	0	1	NA	4	4	0	1	NA	4	2	2	---NA---	#N/A
upregulated	Pv6_Novel	Pavir.9KG512500.1	Pavir.9KG512500	CGGGUGAUAUUGGUUCGGCUCA&UGAGCCGAGCCAAUAUCACUUC	.(((((((((((((((((((((&))))))))))))))))))))).	570	0.894866	3	2	0	NA	NA	0	NA	2	4	0	NA	NA	2	NSP2_MEDTRNodulation-signaling pathway 2 protein OS=Medicago truncatula OX=3880 GN=NSP2 PE=1 SV=1	GRAS
upregulated	Pv56_miR171	Pavir.1NG390019.3	Pavir.1NG390019	GAUAUUGGCGCGGCUCAAUCA&UGAUUGAGCCGUGCCAAUAUC	(((((((((((((((((((((&)))))))))))))))))))))	1220	1	1	NA	0	1	0	0	NA	4	NA	NA	3	0	4	SCL6_ARATHScarecrow-like protein 6 OS=Arabidopsis thaliana OX=3702 GN=SCL6 PE=1 SV=1	GRAS
upregulated	Pv56_miR171	Pavir.7KG283500.4	Pavir.7KG283500	GAUAUUGGCGCGGCUCAAUCA&UGAUUGAGCCGUGCCAAUAUC	(((((((((((((((((((((&)))))))))))))))))))))	1385	1	1	NA	4	3	1	1	1	2	2	NA	4	NA	NA	SCL6_ARATHScarecrow-like protein 6 OS=Arabidopsis thaliana OX=3702 GN=SCL6 PE=1 SV=1	GRAS
upregulated	Pv116_miR479	Pavir.9KG512500.1	Pavir.9KG512500	GGGUGAUAUUGGUUCGGCUCA&UGAGCCGAGCCAAUAUCACUU	(((((((((((((((((((((&)))))))))))))))))))))	570	0.963158	2	NA	NA	1	0	NA	0	NA	NA	NA	0	0	NA	NSP2_MEDTRNodulation-signaling pathway 2 protein OS=Medicago truncatula OX=3880 GN=NSP2 PE=1 SV=1	GRAS
upregulated	Pv116_miR479	Pavir.9NG665600.1	Pavir.9NG665600	GGGUGAUAUUGGUUCGGCUCA&UGAGCCGAGCCAAUAUCACUU	(((((((((((((((((((((&)))))))))))))))))))))	579	0.963158	2	NA	0	NA	0	NA	0	0	NA	0	4	3	3	NSP2_MEDTRNodulation-signaling pathway 2 protein OS=Medicago truncatula OX=3880 GN=NSP2 PE=1 SV=1	GRAS
upregulated	Pv56_miR171	Pavir.1NG390019.4	Pavir.1NG390019	GAUAUUGGCGCGGCUCAAUCA&UGAUUGAGCCGUGCCAAUAUC	(((((((((((((((((((((&)))))))))))))))))))))	1386	1	1	NA	0	4	3	0	NA	4	1	NA	0	4	NA	SCL6_ARATHScarecrow-like protein 6 OS=Arabidopsis thaliana OX=3702 GN=SCL6 PE=1 SV=1	GRAS
upregulated	Pv56_miR171	Pavir.4NG003100.2	Pavir.4NG003100	GAUAUUGGCGCGGCUCAAUCA&UGAUUGAGCCGUGCCAAUAUC	(((((((((((((((((((((&)))))))))))))))))))))	574	1	1	NA	0	NA	2	NA	NA	0	NA	NA	2	NA	NA	SCL6_ARATHScarecrow-like protein 6 OS=Arabidopsis thaliana OX=3702 GN=SCL6 PE=1 SV=1	GRAS
upregulated	Pv56_miR171	Pavir.4NG003100.3	Pavir.4NG003100	GAUAUUGGCGCGGCUCAAUCA&UGAUUGAGCCGUGCCAAUAUC	(((((((((((((((((((((&)))))))))))))))))))))	506	1	1	NA	0	NA	2	NA	NA	0	4	NA	1	NA	NA	SCL6_ARATHScarecrow-like protein 6 OS=Arabidopsis thaliana OX=3702 GN=SCL6 PE=1 SV=1	GRAS
upregulated	Pv6_Novel	Pavir.9NG665600.1	Pavir.9NG665600	CGGGUGAUAUUGGUUCGGCUCA&UGAGCCGAGCCAAUAUCACUUC	.(((((((((((((((((((((&))))))))))))))))))))).	579	0.894866	3	0	NA	0	NA	0	NA	NA	0	NA	NA	NA	NA	NSP2_MEDTRNodulation-signaling pathway 2 protein OS=Medicago truncatula OX=3880 GN=NSP2 PE=1 SV=1	GRAS
upregulated	Pv56_miR171	Pavir.7KG283500.5	Pavir.7KG283500	GAUAUUGGCGCGGCUCAAUCA&UGAUUGAGCCGUGCCAAUAUC	(((((((((((((((((((((&)))))))))))))))))))))	1504	1	1	NA	2	NA	4	2	NA	0	NA	NA	3	4	NA	SCL6_ARATHScarecrow-like protein 6 OS=Arabidopsis thaliana OX=3702 GN=SCL6 PE=1 SV=1	GRAS
upregulated	Pv56_miR171	Pavir.1NG390019.2	Pavir.1NG390019	GAUAUUGGCGCGGCUCAAUCA&UGAUUGAGCCGUGCCAAUAUC	(((((((((((((((((((((&)))))))))))))))))))))	1220	1	1	NA	1	2	0	NA	4	4	NA	NA	4	NA	4	SCL6_ARATHScarecrow-like protein 6 OS=Arabidopsis thaliana OX=3702 GN=SCL6 PE=1 SV=1	GRAS
upregulated	Pv56_miR171	Pavir.1NG390019.6	Pavir.1NG390019	GAUAUUGGCGCGGCUCAAUCA&UGAUUGAGCCGUGCCAAUAUC	(((((((((((((((((((((&)))))))))))))))))))))	1109	1	1	NA	4	0	0	3	4	3	NA	NA	0	NA	NA	SCL6_ARATHScarecrow-like protein 6 OS=Arabidopsis thaliana OX=3702 GN=SCL6 PE=1 SV=1	GRAS
upregulated	Pv56_miR171	Pavir.7KG283500.3	Pavir.7KG283500	GAUAUUGGCGCGGCUCAAUCA&UGAUUGAGCCGUGCCAAUAUC	(((((((((((((((((((((&)))))))))))))))))))))	1404	1	1	NA	NA	NA	3	NA	4	2	1	NA	2	NA	NA	SCL6_ARATHScarecrow-like protein 6 OS=Arabidopsis thaliana OX=3702 GN=SCL6 PE=1 SV=1	GRAS
upregulated	Pv56_miR171	Pavir.7NG276500.2	Pavir.7NG276500	GAUAUUGGCGCGGCUCAAUCA&UGAUUGAGCCGUGCCAAUAUC	(((((((((((((((((((((&)))))))))))))))))))))	1423	1	1	NA	NA	2	NA	2	NA	2	4	NA	3	NA	NA	SCL6_ARATHScarecrow-like protein 6 OS=Arabidopsis thaliana OX=3702 GN=SCL6 PE=1 SV=1	GRAS
upregulated	Pv56_miR171	Pavir.1NG390019.1	Pavir.1NG390019	GAUAUUGGCGCGGCUCAAUCA&UGAUUGAGCCGUGCCAAUAUC	(((((((((((((((((((((&)))))))))))))))))))))	1371	1	1	NA	NA	4	1	1	NA	NA	NA	NA	3	4	4	SCL6_ARATHScarecrow-like protein 6 OS=Arabidopsis thaliana OX=3702 GN=SCL6 PE=1 SV=1	GRAS
upregulated	Pv56_miR171	Pavir.1NG390019.5	Pavir.1NG390019	GAUAUUGGCGCGGCUCAAUCA&UGAUUGAGCCGUGCCAAUAUC	(((((((((((((((((((((&)))))))))))))))))))))	1220	1	1	NA	NA	4	1	4	4	4	NA	NA	2	4	NA	SCL6_ARATHScarecrow-like protein 6 OS=Arabidopsis thaliana OX=3702 GN=SCL6 PE=1 SV=1	GRAS
upregulated	Pv56_miR171	Pavir.1KG431100.3	Pavir.1KG431100	GAUAUUGGCGCGGCUCAAUCA&UGAUUGAGCCGUGCCAAUAUC	(((((((((((((((((((((&)))))))))))))))))))))	1438	1	1	NA	2	3	NA	NA	4	4	1	NA	NA	NA	NA	SCL6_ARATHScarecrow-like protein 6 OS=Arabidopsis thaliana OX=3702 GN=SCL6 PE=1 SV=1	GRAS
upregulated	Pv26_Novel	Pavir.3KG081543.1	Pavir.3KG081543	UGCGGCGGG-AGCUCCGGCGGG&CUCGCCGGAGCUGCGUGCCGCA	(((((((.(-((((((((((((&)))))))))))).).)))))))	291	0.798058	3.5	2	NA	NA	3	NA	NA	4	4	NA	2	4	3	---NA---	#N/A
upregulated	Pv26_Novel	Pavir.8KG229500.1	Pavir.8KG229500	GGCGGCACGGGCCGGCUCCGGCGCG&CUCGCCGGAGCUG---CGUGCCGCA	.((((((((...(((((((((((.(&).)))))))))))---)))))))).	472	0.776699	7	NA	NA	2	NA	NA	NA	NA	2	NA	NA	NA	NA	DIR19_ARATHDirigent protein 19 OS=Arabidopsis thaliana OX=3702 GN=DIR19 PE=2 SV=1	Dirigent
upregulated	Pv26_Novel	Pavir.5KG344400.1	Pavir.5KG344400	GGCGGCGCGGCGGCGGACGGCGGG&CUCGCCG-GAGCUGC-GUGCCGCA	.(((((((.(((((...(((((((&)))))))-..)))))-))))))).	182	0.753398	10.5	NA	NA	NA	NA	1	NA	NA	NA	NA	NA	NA	2	---NA---	DUF3511
upregulated	Pv41_miR156	Pavir.1NG540200.2	Pavir.1NG540200	GCCGAUGAAGGGGAGAGAGGAG-GAGA&GCUCACUUCUCUCUCU-----GUCGGC	((((((.....(((((((((((-(((.&.))).)))))))))))-----))))))	568	0.681514	10	3	3	NA	2	4	3	2	2	2	2	2	2	B2_DAUCAB2 protein OS=Daucus carota OX=4039 PE=2 SV=1	Dev_Cell_Death
downregulated	Pv40_miR408	Pavir.9NG638900.1	Pavir.9NG638900	GCCAGGGAUUGGGUGGUGUUU&CUGCACUGCCUCUUCCCUGGC	((((((((..(((((((((..&..)))))))))..))))))))	1936	0.681128	10	3	3	2	2	2	2	3	NA	2	2	3	2	KCS6_ARATH3-ketoacyl-CoA synthase 6 OS=Arabidopsis thaliana OX=3702 GN=CUT1 PE=1 SV=1	FAE1_CUT1_RppA
downregulated	Pv40_miR408	Pavir.3KG377542.1	Pavir.3KG377542	GCGAGGGACCCGGGGCGGGGCAG&CUGCACUGCCUC--UUCCCUGGC	((.(((((...(((((((.((((&)))).)))))))--.))))).))	62	0.67679	10	3	2	2	2	2	2	2	4	NA	3	NA	NA	---NA---	#N/A
downregulated	Pv50_miR397	Pavir.1KG421500.2	Pavir.1KG421500	GCUCAUCGGCGGUGGCCUCGC&UUGAGUGCAGCGUUGAUGAGC	(((((((((((.((..((((.&.))))..)).)))))))))))	895	0.692893	9	2	2	2	2	2	2	2	2	NA	4	NA	NA	TIP21_MAIZEAquaporin TIP2-1 OS=Zea mays OX=4577 GN=TIP2-1 PE=2 SV=1	MIP
1 Target site sequence shows the aligned transcript sequence before the "&" and the corresponding query sequence after the "&" in 5'-3' orientation as descibed in 10.1093/bioinformatics/btn604
2 Aligned secondary structure shows the 5'-3' orientation of the transcript and query separated by the "&". "()" represent paired bases in transcript and query respectively. "." represents an unpaired base and "-" represents a gap as described in 10.1093/bioinformatics/btn604
3Allen score calculated by Cleaveland 4. https://github.com/MikeAxtell/CleaveLand4/blob/master/README
4 Degradome category determined by CleaveLand4 for each library. NA indicates no reads covering miRNA target site
5 PFAM desciptions obtained from https://phytozome-next.jgi.doe.gov/phytozome/

## Sheet: Supplemental_Table S7
Supplemental Table S7. DEseq2 results for top 50 most differentially expressed miRNAs.
	Dacotah
	Row.names	baseMean	log2FoldChange	lfcSE	stat	pvalue	padj	Dacotah_AMF1	Dacotah_AMF2	Dacotah_AMF3	Dacotah_AMF4	Dacotah_AMF5	Dacotah_noAMF1	Dacotah_noAMF2	Dacotah_noAMF3	Dacotah_noAMF4	Dacotah_noAMF5
1	Pv50_miR397	1748.81	-6.04596	0.468898	-12.894	4.87e-38	3.36e-36	66.5939	22.71	42.9417	14.0729	100.116	3380.86	2327.46	2132.16	4638.7	4762.44
2	Pv7_miR398	120.657	-3.6109	0.424676	-8.50272	1.85e-17	6.39e-16	33.5298	11.355	9.2018	15.1555	12.102	256.389	317.155	156.992	216.949	177.745
3	Pv83_miR528	579.651	-4.77008	0.578556	-8.24481	1.65e-16	3.8e-15	108.04	0	3.06727	43.3014	28.6046	1632.01	1095.46	764.08	1108.89	1013.06
4	Pv96_miR827	55.7971	-2.87401	0.516172	-5.56792	2.58e-08	4.45e-07	12.5737	22.71	6.13453	5.41267	24.2039	79.1861	186.197	66.509	107.221	47.8237
5	Pv90_Novel	819.553	1.83415	0.457188	4.0118	6.03e-05	0.000831547	1669.04	545.04	1527.5	866.028	1788.89	206.656	548.66	123.738	610.719	309.26
6	Pv116_miR479	16.0886	1.62599	0.463429	3.50861	0.00045045	0.00444015	20.0247	45.42	15.3363	17.3206	26.4043	6.75979	7.44787	12.3738	5.01617	4.78237
7	Pv6_Novel	13.5499	1.62905	0.462507	3.52221	0.000427958	0.00444015	16.7649	34.065	15.3363	15.1555	23.1037	5.79411	6.82721	9.28033	4.38915	4.78237
8	Pv41_miR156	19.6096	1.27459	0.426854	2.986	0.00282651	0.0216699	13.0394	34.065	36.8072	28.1459	29.7048	14.0024	9.93049	11.6004	10.0323	8.76767
9	Pv74_miR162	419.243	-0.79698	0.265665	-2.99994	0.00270031	0.0216699	406.083	227.1	288.323	272.799	320.152	565.891	735.477	424.575	488.136	463.889
10	Pv127_Novel	51.2126	-1.33039	0.454478	-2.92729	0.0034193	0.0235931	32.1327	34.065	24.5381	28.1459	27.5044	35.2475	63.9276	100.537	32.9186	133.109
11	Pv81_miR156	30.662	-1.28609	0.472956	-2.71925	0.00654296	0.0410422	31.667	0	24.5381	12.9904	11.0018	61.3209	24.2056	58.0021	47.0266	35.8677
12	Pv88_miR166	10.3768	-1.63705	0.616803	-2.65409	0.0079523	0.0457257	5.5883	0	12.2691	2.16507	4.40071	27.0392	6.20656	17.7873	13.1674	15.1442
13	Pv124_miR529	23.4076	-1.47916	0.595741	-2.4829	0.0130318	0.069169	27.4758	0	12.2691	2.16507	12.102	51.6641	26.6882	23.2008	23.5133	54.9972
14	Pv44_Novel	10.045	1.74838	0.71645	2.44033	0.0146737	0.0723204	4.65692	34.065	3.06727	32.476	5.50089	7.24263	4.96525	3.09344	2.19457	3.18824
15	Pv104_Novel	6.52659	-2.79515	1.22618	-2.27956	0.0226336	0.0995271	2.79415	11.355	0	0	0	6.27695	37.86	0.773361	0.627021	5.57943
16	Pv62_Novel	81.6661	-1.12372	0.494565	-2.27213	0.0230788	0.0995271	36.7897	22.71	18.4036	61.7045	106.717	166.098	165.094	82.7496	46.3996	109.994
17	Pv12_miR166	345.061	-0.770865	0.358699	-2.14906	0.0316298	0.121248	297.577	204.39	220.843	311.77	232.137	519.538	793.198	276.863	253.944	340.345
18	Pv11_miR1432	16.9662	0.983454	0.457301	2.15056	0.0315107	0.121248	14.9021	45.42	24.5381	20.5682	14.3023	8.20832	14.2751	7.73361	12.5404	7.17355
19	Pv133_miR167	275.845	0.413493	0.260269	1.58871	0.112126	0.386833	406.083	158.97	285.256	330.173	372.96	219.21	228.401	252.889	255.825	248.683
20	Pv66_miR396	518.74	-0.558307	0.349058	-1.59947	0.109716	0.386833	312.945	283.875	322.063	516.369	650.205	491.533	908.64	528.979	799.765	373.025
21	Pv135_miR167	20.2949	-0.816937	0.546102	-1.49594	0.134669	0.442484	17.6963	0	12.2691	18.4031	17.6028	21.7279	23.5849	10.8271	17.8701	62.9678
22	Pv58_miR156	21.3248	-0.630775	0.44609	-1.41401	0.157359	0.452408	18.6277	22.71	18.4036	11.9079	15.4025	41.0416	17.999	13.1471	30.097	23.9118
23	Pv8_miR167	294.083	0.370043	0.260991	1.41784	0.156237	0.452408	418.657	158.97	315.928	346.411	394.964	233.696	262.537	267.583	277.457	264.624
24	Pv53_miR168	469.691	-0.512304	0.36051	-1.42105	0.155301	0.452408	244.488	420.135	306.727	465.49	500.581	627.695	530.661	509.645	235.446	856.043
25	Pv16_miR156	19.4934	-0.627271	0.474869	-1.32094	0.186523	0.514802	17.6963	22.71	15.3363	6.49521	17.6028	15.9338	39.722	13.9205	23.1998	22.3177
26	Pv56_miR171	17.4341	-0.533406	0.456966	-1.16728	0.243099	0.645147	16.2992	0	6.13453	19.4856	20.9034	22.2107	27.3089	22.4275	26.0214	13.55
27	Pv25_miR156	59.0574	-0.31377	0.326854	-0.95997	0.33707	0.704762	73.5793	56.775	39.8745	44.3839	47.3076	61.3209	43.4459	71.1492	83.3938	69.3443
28	Pv98_miR156	11.1086	-0.507842	0.54884	-0.9253	0.35481	0.704762	14.4364	0	9.2018	4.33014	13.2021	21.7279	12.4131	9.28033	16.9296	9.56473
29	Pv2_miR164	23.4633	0.332506	0.358782	0.926762	0.35405	0.704762	22.8189	22.71	27.6054	23.8158	33.0053	22.6936	22.3436	15.4672	17.8701	26.303
30	Pv27_miR166	2150.21	0.326407	0.349892	0.932879	0.350882	0.704762	2370.84	1532.93	2110.28	2345.85	3590.98	3055.42	2579.45	1330.18	1266.27	1319.93
31	Pv13_miR167	35.1296	-0.393525	0.380532	-1.03414	0.301069	0.704762	36.324	0	39.8745	27.0634	37.406	28.0048	62.0656	38.668	40.4429	41.4472
32	Pv78_miR479	14.01	0.459749	0.452395	1.01626	0.309507	0.704762	21.8875	0	12.2691	21.6507	18.703	9.174	17.999	13.9205	12.5404	11.9559
33	Pv109_Novel	22.419	-0.531809	0.512847	-1.03697	0.299748	0.704762	12.108	11.355	21.4709	31.3935	13.2021	40.5587	16.1371	24.7475	10.9729	42.2442
34	Pv71_Novel	29.8026	-0.493131	0.474014	-1.04033	0.298186	0.704762	17.2306	22.71	18.4036	40.0538	24.2039	68.5636	33.5154	27.0676	15.989	30.2883
35	Pv24_Novel	26.6512	-0.376944	0.40965	-0.920162	0.357488	0.704762	15.8335	34.065	24.5381	30.311	16.5027	20.2794	42.8253	33.2545	21.0052	27.8971
36	Pv17_miR395	13.903	0.49128	0.601036	0.817389	0.413706	0.787126	12.108	22.71	9.2018	22.7332	15.4025	17.3823	1.86197	12.3738	5.32968	19.9265
37	Pv45_miR396	11.4643	0.398409	0.496265	0.802814	0.422082	0.787126	12.5737	0	9.2018	21.6507	16.5027	9.174	13.0338	16.2406	9.09181	7.17355
38	Pv67_miR393	7.51132	0.42804	0.548847	0.779889	0.435456	0.789674	6.98538	11.355	6.13453	9.74281	9.9016	5.79411	8.68918	3.09344	7.83776	5.57943
39	Pv43_Novel	21.0249	-0.477885	0.627528	-0.761535	0.446337	0.789674	36.324	0	6.13453	6.49521	30.805	22.2107	50.8938	9.28033	21.0052	27.1001
40	Pv61_Novel	56.1245	0.382954	0.524982	0.729462	0.465719	0.803366	52.1575	34.065	52.1435	61.7045	113.318	39.5931	8.68918	40.2148	97.1883	62.1708
41	Pv21_Novel	4.94652	-0.535197	0.765986	-0.698704	0.484737	0.815777	1.86277	11.355	0	2.16507	7.70124	5.31126	5.5859	8.50697	2.19457	4.78237
42	Pv130_miR3979	4.67764	-0.497757	0.765825	-0.649961	0.515717	0.84725	3.25984	0	3.06727	6.49521	4.40071	2.89705	14.8957	4.64016	3.13511	3.9853
43	Pv75_miR156	15.99	0.297065	0.547183	0.5429	0.587199	0.942249	16.2992	22.71	12.2691	6.49521	31.9051	23.1764	10.5511	5.41353	19.1241	11.9559
44	Pv111_miR156	4.50229	-0.153965	0.850758	-0.180974	0.856388	0.943769	6.98538	11.355	3.06727	0	2.20035	2.89705	4.96525	9.28033	1.88106	2.39118
45	Pv117_miR156	1471.24	0.0898715	0.30967	0.290217	0.77165	0.943769	1302.07	1873.58	1981.45	1399.72	1041.87	928.023	1403.3	1347.97	2270.76	1163.71
46	Pv3_miR156	1671	0.0743748	0.31434	0.236606	0.812962	0.943769	1387.3	2146.1	2278.98	1579.42	1192.59	1022.18	1529.92	1589.26	2593.36	1390.87
47	Pv38_miR156	1681.22	0.0854759	0.313761	0.272423	0.785297	0.943769	1404.99	2146.1	2312.72	1588.08	1216.8	1019.76	1530.54	1597.76	2599	1396.45
48	Pv47_miR156	1680.79	0.0851792	0.313594	0.271623	0.785912	0.943769	1404.99	2146.1	2309.65	1588.08	1216.8	1019.28	1530.54	1597.76	2597.43	1397.25
49	Pv69_miR156	38.1925	0.118049	0.437168	0.270032	0.787136	0.943769	56.3487	22.71	46.009	23.8158	45.1073	16.8995	63.9276	40.9881	39.8158	26.303
50	Pv49_miR159	1759.56	-0.2038	0.408862	-0.498457	0.618162	0.943769	859.201	953.82	1386.4	1457.09	3509.57	2577.89	1361.72	1839.05	1215.79	2435.02
	Alamo
	Row.names	baseMean	log2FoldChange	lfcSE	stat	pvalue	padj	Alamo_AMF1	Alamo_AMF2	Alamo_AMF3	Alamo_AMF4	Alamo_AMF5	Alamo_noAMF1	Alamo_noAMF2	Alamo_noAMF3	Alamo_noAMF4	Alamo_noAMF5
1	Pv7_miR398	118.838	-3.81918	0.605464	-6.30786	2.82916e-10	2.94233e-08	39.8655	12.1777	8.79602	16.5816	1.37794	153.698	142.712	150.312	404.391	258.465
2	Pv50_miR397	2066.79	-2.70244	0.543144	-4.97555	6.50632e-07	3.38329e-05	1381.22	340.975	263.881	588.645	177.755	3043.22	5797.39	3393.63	3809.88	1871.28
3	Pv83_miR528	345.929	-2.83299	0.69172	-4.09558	4.21113e-05	0.00145986	232.158	36.533	18.3917	128.507	9.6456	625.039	371.504	519.919	989.466	528.13
4	Pv40_miR408	1737.83	-2.57755	0.728384	-3.53872	0.000402071	0.0104538	1158.44	179.186	77.5649	991.785	86.8104	1967.34	2682.65	1616.03	6686.5	1932.02
5	Pv26_Novel	6.66915	4.80575	1.5422	3.11617	0.00183217	0.0381092	29.3128	1.73967	0	8.29078	16.5353	10.2465	0.566318	0	0	0
6	Pv109_Novel	109.538	1.8312	0.63858	2.86762	0.00413576	0.0716865	260.298	130.475	115.148	68.3989	254.919	153.698	20.9538	15.6121	59.0812	16.8002
7	Pv27_miR166	1349.64	0.693675	0.284682	2.43667	0.0148234	0.220233	1872.5	1774.46	1278.62	1999.11	1424.79	881.203	829.655	923.292	978.568	1534.2
8	Pv4_Novel	3.59789	3.74082	1.6111	2.3219	0.0202382	0.263097	24.6228	0	0	4.14539	5.51177	0	1.69895	0	0	0
9	Pv28_miR396	15.4883	1.24745	0.592617	2.10499	0.0352925	0.367042	26.9678	20.876	39.1823	8.29078	17.9132	0	10.76	10.166	16.6345	4.09236
10	Pv116_miR479	5.74899	1.94604	0.911138	2.13584	0.0326926	0.367042	1.17251	10.438	13.5939	12.4362	2.75588	10.2465	0	2.5415	1.72081	2.58465
11	Pv111_miR156	2.98723	-1.89333	1.04399	-1.81355	0.0697474	0.558301	1.17251	1.73967	1.59928	0	2.75588	0	1.69895	2.5415	11.4721	6.89239
12	Pv25_miR156	23.9947	-0.721176	0.427038	-1.68878	0.0912608	0.558301	12.8976	22.6157	17.592	16.5816	12.4015	61.4793	27.1832	26.5042	20.0761	22.6157
13	Pv9_miR160	12.8901	0.915372	0.533613	1.71542	0.0862676	0.558301	22.2778	13.9173	28.787	11.3998	12.4015	0	6.22949	7.98758	13.1929	12.7079
14	Pv135_miR167	13.6196	-0.891326	0.514382	-1.73281	0.0831299	0.558301	11.7251	5.219	7.99638	13.4725	13.7794	0	19.8211	20.6951	15.4873	28.0003
15	Pv124_miR529	1.83435	-2.2197	1.25741	-1.76529	0.0775143	0.558301	0	1.73967	0	1.03635	1.37794	0	3.39791	2.17843	1.72081	6.89239
16	Pv6_Novel	3.12069	1.71194	0.998688	1.71419	0.0864935	0.558301	1.17251	1.73967	11.1949	8.29078	2.75588	0	0	2.17843	1.72081	2.15387
17	Pv61_Novel	53.0496	0.60422	0.351599	1.71849	0.0857074	0.558301	97.3186	71.3263	55.9747	52.8537	46.85	30.7396	49.836	46.1101	47.6091	31.8773
18	Pv71_Novel	52.7395	0.666981	0.415711	1.60443	0.108619	0.627574	99.6636	31.314	54.3754	67.3626	66.1412	51.2327	52.1012	27.2304	51.0507	26.9234
19	Pv22_Novel	2.79699	1.5546	1.00142	1.5524	0.120568	0.659949	8.20759	3.47933	2.39891	5.18174	2.75588	0	0.566318	0	3.44162	1.93849
20	Pv86_miR172	4.74027	-1.30881	0.895507	-1.46153	0.14387	0.748123	7.03508	1.73967	0	4.14539	0	10.2465	5.09686	4.35686	5.73604	9.04627
21	Pv117_miR156	860.946	-0.39942	0.383166	-1.04242	0.297218	0.944399	469.005	1129.04	848.416	510.919	764.758	604.546	1260.06	1458.82	945.299	618.592
22	Pv3_miR156	1014.35	-0.382988	0.378117	-1.01288	0.311117	0.944399	535.839	1294.31	1000.35	580.355	999.008	829.97	1406.73	1711.88	1092.14	692.901
23	Pv37_miR156	1110.31	-0.369811	0.369011	-1.00217	0.316262	0.944399	615.57	1388.25	1066.72	671.553	1110.62	850.463	1547.75	1836.78	1249.88	765.486
24	Pv38_miR156	1019.53	-0.379846	0.378387	-1.00386	0.315448	0.944399	538.184	1303.01	1008.34	582.427	1005.9	829.97	1418.06	1711.16	1101.89	696.347
25	Pv41_miR156	14.7284	-0.178989	0.510838	-0.350383	0.726051	0.944399	11.7251	22.6157	16.7924	15.5452	8.26765	0	15.8569	12.7075	16.6345	27.1388
26	Pv47_miR156	1020.03	-0.380176	0.378452	-1.00456	0.315111	0.944399	538.184	1303.01	1009.94	582.427	1005.9	829.97	1417.49	1712.25	1104.76	696.347
27	Pv99_miR156	52.1457	-0.192204	0.339474	-0.566183	0.57127	0.944399	44.5555	46.971	38.3826	42.4903	60.6295	92.2189	42.4738	64.2637	43.5939	45.8775
28	Pv39_miR159	4.74003	-0.281357	0.817531	-0.344155	0.73073	0.944399	2.34503	6.95867	3.19855	2.0727	5.51177	10.2465	2.26527	1.45229	3.44162	9.90782
29	Pv49_miR159	1499.72	0.270464	0.483629	0.559239	0.575998	0.944399	1575.86	3028.76	1722.42	1084.02	790.939	1239.83	716.392	608.509	1855.61	2374.86
30	Pv115_miR160	0.100923	-0.894056	3.10941	-0.287533	0.773705	0.944399	0	0	0	0	0	0	0	0.363072	0	0.646162
31	Pv74_miR162	288.879	-0.198782	0.439885	-0.451894	0.651345	0.944399	313.061	139.173	146.334	459.102	297.636	122.959	438.33	338.383	269.594	364.22
32	Pv14_miR164	1.16027	1.77668	1.89711	0.936517	0.349007	0.944399	8.20759	1.73967	0	0	0	0	0	0.363072	0	1.29232
33	Pv2_miR164	20.4896	0.281407	0.469036	0.599969	0.548527	0.944399	14.0702	15.657	24.7888	38.3449	13.7794	30.7396	18.6885	21.4212	14.9137	12.4925
34	Pv5_miR164	41.8924	0.161373	0.411158	0.392484	0.694701	0.944399	38.6929	43.4917	34.3844	70.4716	23.425	71.7258	27.1832	41.3902	34.9898	33.1696
35	Pv87_miR164	44.5152	0.559997	0.61608	0.908968	0.363367	0.944399	91.456	71.3263	24.7888	69.4353	6.88971	40.9862	65.6928	27.2304	29.2538	18.0925
36	Pv12_miR166	207.828	-0.0881491	0.317289	-0.27782	0.781151	0.944399	263.816	130.475	216.702	214.524	173.621	266.41	218.599	149.586	172.081	272.465
37	Pv88_miR166	1.90119	-1.34494	1.32995	-1.01128	0.311884	0.944399	0	0	0	2.0727	4.13383	0	0.566318	3.26765	2.29441	6.67701
38	Pv13_miR167	18.1995	-0.121725	0.393283	-0.30951	0.756934	0.944399	19.9327	15.657	19.991	19.6906	15.1574	10.2465	18.6885	17.4275	20.6497	24.5542
39	Pv133_miR167	204.511	0.256544	0.368862	0.695501	0.486741	0.944399	331.821	172.227	123.944	280.85	216.337	102.465	158.003	227.283	188.142	244.034
40	Pv8_miR167	212.179	0.267186	0.363015	0.736019	0.461719	0.944399	343.546	180.925	137.538	293.286	216.337	102.465	164.798	237.086	196.172	249.634
41	Pv73_miR169	1.28831	0.560316	1.31459	0.426229	0.669941	0.944399	4.69005	1.73967	0	2.0727	0	0	0.566318	1.08922	2.29441	0.430775
42	Pv128_miR171	0.704072	-0.734783	1.50255	-0.489024	0.624825	0.944399	1.17251	0	0.799638	1.03635	0	0	0.566318	1.81536	0.573604	1.07694
43	Pv31_miR171	3.3013	0.648467	0.99205	0.653664	0.513328	0.944399	7.03508	8.69833	4.79783	0	1.37794	0	3.39791	2.17843	0.573604	4.95391
44	Pv56_miR171	15.771	-0.12321	0.507526	-0.242765	0.808187	0.944399	10.5526	6.95867	23.9891	22.7996	12.4015	10.2465	20.3874	24.6889	13.1929	12.4925
45	Pv89_miR171	11.5165	-0.340612	0.503256	-0.676817	0.498522	0.944399	14.0702	5.219	13.5939	13.4725	8.26765	0	18.1222	13.4337	14.3401	14.6463
46	Pv10_miR172	1.15653	-1.03539	1.29717	-0.798189	0.424761	0.944399	2.34503	0	0.799638	1.03635	0	0	2.26527	2.17843	2.29441	0.646162
47	Pv140_miR172	0.0936676	-0.766041	3.11471	-0.245943	0.805727	0.944399	0	0	0	0	0	0	0	0.363072	0.573604	0
48	Pv80_miR172	0.103635	1.1307	3.15324	0.358584	0.719906	0.944399	0	0	0	1.03635	0	0	0	0	0	0
49	Pv82_miR172	0.0936676	-0.766041	3.11471	-0.245943	0.805727	0.944399	0	0	0	0	0	0	0	0.363072	0.573604	0
50	Pv42_miR319	145.408	-0.28935	0.332198	-0.871015	0.383746	0.944399	158.289	99.161	184.716	108.817	115.747	71.7258	167.63	177.542	170.36	200.095
	F1-304H
	Row.names	baseMean	log2FoldChange	lfcSE	stat	pvalue	padj	304_AM_2	304_AM_3	304_AM_4	304_AM_5	304_control_2	304_control_3	304_control_4	304_control_5
1	Pv90_Novel	1102.79	1.07248	0.281227	3.81356	0.000136978	0.0161633	1274.21	1260.6	1873.09	1574.23	486.332	983.157	553.704	817.004
2	Pv133_miR167	1699.95	0.607986	0.202406	3.0038	0.00266628	0.110619	1633.6	2078.18	2483.36	2017.08	1227.99	1290.06	1393.04	1476.27
3	Pv8_miR167	1777.93	0.578036	0.20011	2.88859	0.00386971	0.110619	1697.82	2162.82	2560.88	2096.56	1311.88	1367.53	1473.81	1552.11
4	Pv40_miR408	577.901	-1.05888	0.354471	-2.98721	0.0028154	0.110619	254.616	530.651	208.591	503.753	570.224	961.536	1011.42	582.419
5	Pv44_Novel	29.2784	-1.5976	0.564966	-2.82778	0.00468723	0.110619	25.9123	12.0057	8.4564	11.3551	88.7555	10.2099	42.1424	35.39
6	Pv27_miR166	3147.37	0.61523	0.294716	2.08753	0.0368399	0.460261	2574.33	3846.02	5870.15	2945.1	2535	3038.36	1936.21	2433.82
7	Pv42_miR319	358.521	0.632004	0.299819	2.10795	0.0350349	0.460261	300.808	402.19	639.867	402.589	213.986	356.147	218.906	333.677
8	Pv125_miR529	0.877764	3.28693	1.61813	2.03131	0.0422235	0.460261	3.37986	1.20057	1.4094	1.03228	0	0	0	0
9	Pv130_miR3979	13.4989	-0.994401	0.447377	-2.22274	0.0262336	0.460261	6.75972	9.00426	12.6846	8.25824	20.6691	23.4228	14.0475	13.1449
10	Pv109_Novel	160.008	-0.751705	0.371281	-2.02463	0.0429057	0.460261	152.094	82.2389	104.296	138.326	154.41	148.344	369.917	130.438
11	Pv24_Novel	143.296	-0.904294	0.41581	-2.17478	0.0296469	0.460261	92.3829	66.0312	100.067	140.39	280.857	61.2596	229.442	175.939
12	Pv29_Novel	37.994	-0.708971	0.358923	-1.97527	0.0482373	0.474333	32.672	33.0156	32.4162	16.5165	52.2806	28.2275	49.1661	59.6575
13	Pv50_miR397	457.558	-0.608204	0.323883	-1.87785	0.0604017	0.495459	236.59	566.068	248.054	396.396	609.13	440.829	709.397	454.004
14	Pv96_miR827	227.099	0.591752	0.312033	1.89644	0.0579016	0.495459	326.72	327.755	266.377	172.391	155.626	242.036	113.55	212.34
15	Pv4_Novel	32.5331	-0.747427	0.40199	-1.85932	0.062982	0.495459	30.4188	20.4096	19.7316	25.807	60.7915	18.0175	45.6543	39.4346
16	Pv140_miR172	1.45007	2.43823	1.36293	1.78896	0.0736213	0.501145	1.12662	3.6017	4.2282	1.03228	0	0.600584	0	1.01114
17	Pv82_miR172	1.45007	2.43823	1.36293	1.78896	0.0736213	0.501145	1.12662	3.6017	4.2282	1.03228	0	0.600584	0	1.01114
18	Pv127_Novel	107.47	-0.771527	0.441711	-1.74668	0.0806928	0.501145	107.029	33.6159	59.1948	117.68	182.374	55.8544	175.593	128.415
19	Pv61_Novel	382.661	-0.483332	0.272967	-1.77066	0.0766177	0.501145	401.077	297.741	238.189	338.588	640.742	379.569	355.869	409.513
20	Pv85_miR166	10.2635	0.906216	0.535529	1.69219	0.09061	0.509142	13.5194	15.6074	19.7316	5.1614	3.64749	9.00877	9.36498	6.06686
21	Pv55_Novel	345.744	-0.764446	0.446443	-1.7123	0.0868409	0.509142	333.48	175.883	231.142	283.877	744.087	126.123	577.117	294.243
22	Pv41_miR156	17.2822	0.692476	0.427779	1.61877	0.105496	0.541243	29.2921	13.8065	22.5504	19.6133	13.3741	9.60935	19.9006	10.1114
23	Pv2_miR164	125.478	-0.422512	0.258672	-1.63339	0.102387	0.541243	90.1296	114.654	104.296	119.745	179.943	167.563	111.209	116.282
24	Pv81_miR156	225.822	-0.396823	0.266247	-1.49043	0.136111	0.650059	282.782	157.274	180.403	160.003	311.252	246.84	214.224	253.797
25	Pv49_miR159	1523.81	0.462489	0.311583	1.48432	0.137724	0.650059	1456.72	1657.98	2328.33	1622.75	650.469	1574.73	1236.18	1663.33
26	Pv65_miR529	18.8215	-0.645519	0.444032	-1.45377	0.146011	0.662663	12.3928	19.8094	18.3222	8.25824	13.3741	30.6298	31.6068	16.1783
27	Pv9_miR160	71.618	-0.331607	0.265779	-1.24768	0.212148	0.701637	61.9641	66.0312	57.7854	67.0982	108.209	78.076	69.0667	64.7132
28	Pv74_miR162	2047.19	0.314577	0.228439	1.37707	0.16849	0.701637	2253.24	1585.35	2597.52	2642.64	2030.43	1568.73	1832.02	1867.58
29	Pv87_miR164	117.409	0.296124	0.238333	1.24248	0.214059	0.701637	103.649	123.058	128.255	163.1	104.561	109.907	92.4791	114.259
30	Pv13_miR167	204.632	0.314274	0.243459	1.29087	0.196748	0.701637	202.792	265.926	231.142	208.521	132.525	230.624	174.423	191.106
31	Pv89_miR171	56.5744	-0.40331	0.30886	-1.3058	0.19162	0.701637	52.9512	52.2247	39.4632	50.5817	68.0864	84.0818	37.4599	67.7466
32	Pv76_miR394	76.1286	0.492635	0.385607	1.27756	0.201406	0.701637	52.9512	93.6443	116.98	93.9375	49.849	93.6912	28.0949	79.8804
33	Pv28_miR396	49.1775	0.419312	0.333812	1.25613	0.209067	0.701637	56.331	46.2219	76.1076	46.4526	65.6548	33.6327	31.6068	37.4123
34	Pv7_miR398	19.0655	-0.654003	0.488842	-1.33786	0.180941	0.701637	9.01296	24.0114	4.2282	20.6456	13.3741	22.8222	28.0949	30.3343
35	Pv59_miR858	1.95068	-1.57256	1.19348	-1.31763	0.187627	0.701637	2.25324	0.600284	0	1.03228	7.29497	2.40234	0	2.02229
36	Pv33_Novel	14.1132	0.568278	0.445502	1.27559	0.2021	0.701637	9.01296	15.0071	23.9598	19.6133	8.5108	9.60935	14.0475	13.1449
37	Pv78_miR479	144.943	-0.313181	0.255863	-1.22402	0.220945	0.704634	122.802	146.469	150.806	98.0667	143.468	197.592	126.427	173.917
38	Pv120_miR159	3.36383	-1.05909	0.878015	-1.20623	0.22773	0.707161	0	4.80227	0	3.09684	3.64749	3.60351	4.68249	7.07801
39	Pv51_Novel	8.6915	0.655994	0.551338	1.18982	0.234117	0.708353	10.1396	12.606	5.6376	14.4519	3.64749	10.8105	8.19435	4.04458
40	Pv57_miR169	0.713841	-2.00865	1.74569	-1.15063	0.249885	0.73716	1.12662	0	0	0	0	2.40234	1.17062	1.01114
41	Pv83_miR528	78.9615	-0.41938	0.371036	-1.13029	0.258352	0.74355	50.6979	102.649	42.282	73.2919	86.3239	117.715	111.209	47.5238
42	Pv32_Novel	7.74494	-0.655784	0.604446	-1.08493	0.277951	0.78091	5.6331	10.2048	1.4094	6.19368	3.64749	13.2129	10.5356	11.1226
43	Pv101_Novel	7.66092	-0.676871	0.646276	-1.04734	0.294943	0.809378	3.37986	4.20199	9.8658	6.19368	18.2374	3.60351	4.68249	11.1226
44	Pv12_miR166	534.033	0.252125	0.2444	1.03161	0.302255	0.810594	528.385	603.285	658.19	534.721	375.691	654.036	392.158	525.795
45	Pv93_miR169	1.70574	-1.06109	1.10793	-0.95772	0.338204	0.838219	0	1.80085	1.4094	1.03228	1.21583	1.80175	2.34124	4.04458
46	Pv141_miR396	11.6576	0.565318	0.623936	0.906051	0.364909	0.838219	14.6461	12.606	18.3222	11.3551	1.21583	18.6181	2.34124	14.156
47	Pv94_miR396	11.6576	0.565318	0.623936	0.906051	0.364909	0.838219	14.6461	12.606	18.3222	11.3551	1.21583	18.6181	2.34124	14.156
48	Pv110_miR535	0.69405	-1.81604	1.8932	-0.959247	0.337434	0.838219	0	0	1.4094	0	0	1.80175	2.34124	0
49	Pv106_miR2118	0.373379	-1.9942	2.22801	-0.895059	0.370756	0.838219	0	0	0	0	1.21583	0.600584	1.17062	0
50	Pv63_Novel	55.0651	-0.433774	0.480061	-0.903581	0.366217	0.838219	43.9382	30.6145	57.7854	54.7109	134.957	23.4228	59.7017	35.39
	F1-346L
	Row.names	baseMean	log2FoldChange	lfcSE	stat	pvalue	padj	346_AM_2	346_AM_3	346_AM_4	346_AM_5	346_control_2	346_control_3	346_control_4	346_control_5
1	Pv90_Novel	1122.01	1.23039	0.165842	7.41907	1.17942e-13	5.07151e-12	1524.67	1621.48	1454.1	1693.19	607.075	727.371	677.424	670.731
2	Pv40_miR408	734.365	-1.33221	0.314759	-4.23248	2.31125e-05	0.000496919	282.577	633.124	441.036	306.17	1085.03	986.154	1488.37	652.456
3	Pv50_miR397	276.914	-1.33134	0.334203	-3.98362	6.78744e-05	0.000780595	124.21	177.618	207.325	116.772	296.742	368.65	678.314	245.686
4	Pv7_miR398	57.3701	-1.35032	0.34034	-3.96756	7.26135e-05	0.000780595	15.5262	43.6884	32.0411	32.7531	80.7923	81.4074	119.284	53.4689
5	Pv56_miR171	149.597	0.926517	0.298211	3.10692	0.00189049	0.0162582	329.155	162.578	121.568	176.582	110.995	109.205	89.9077	96.7856
6	Pv127_Novel	89.8254	-0.899088	0.317356	-2.83306	0.00461053	0.0330422	83.8414	39.3912	52.7736	79.7466	85.3227	95.968	163.792	117.767
7	Pv83_miR528	114.912	-0.87216	0.316407	-2.75645	0.00584331	0.0358946	55.8943	112.444	85.757	65.5061	138.933	139.65	224.324	96.7856
8	Pv96_miR827	160.186	0.935863	0.352181	2.65733	0.00787617	0.0423344	133.525	315.846	200.728	189.398	138.177	114.5	47.1793	142.133
9	Pv89_miR171	56.4932	0.67427	0.270518	2.49252	0.0126842	0.0545419	71.4205	79.4986	51.8312	75.4744	46.8142	50.3005	40.0579	36.5484
10	Pv66_miR396	2351.12	0.569498	0.228339	2.49409	0.0126282	0.0545419	3713.87	2875.56	1937.54	2715.66	1849.16	2168.22	1707.36	1841.63
11	Pv81_miR156	187.908	-0.686145	0.306519	-2.23851	0.0251879	0.0902565	161.472	187.645	130.049	96.8351	348.841	186.641	236.787	154.992
12	Pv55_Novel	154.49	-0.66742	0.297805	-2.24113	0.0250175	0.0902565	124.21	83.0796	104.605	168.037	114.015	218.41	222.544	201.016
13	Pv117_miR156	1445.88	-0.515148	0.237499	-2.16905	0.0300786	0.0984772	1046.47	1011.28	1711.37	989.712	1734.39	1863.77	1383.33	1826.74
14	Pv3_miR156	1520.32	-0.494091	0.234731	-2.10492	0.035298	0.0984772	1167.57	1048.52	1806.55	1025.31	1800.08	1936.57	1493.71	1884.27
15	Pv38_miR156	1524.72	-0.490573	0.234309	-2.0937	0.036287	0.0984772	1173.78	1051.39	1812.21	1032.43	1801.59	1941.2	1498.17	1886.98
16	Pv47_miR156	1525.76	-0.489498	0.23424	-2.08972	0.0366427	0.0984772	1176.89	1052.1	1814.09	1032.43	1800.84	1939.22	1500.84	1889.69
17	Pv76_miR394	83.0041	0.551336	0.284268	1.93949	0.0524412	0.114845	105.578	121.755	75.3908	92.563	69.4663	56.919	48.9597	93.4014
18	Pv116_miR479	53.3726	0.682889	0.353117	1.93389	0.0531266	0.114845	65.21	85.9444	45.2345	66.9302	53.6098	50.9623	17.8035	41.2861
19	Pv6_Novel	50.6016	0.706127	0.365578	1.93154	0.0534164	0.114845	62.1048	83.0796	40.5226	65.5061	51.3446	47.6531	16.0232	38.5789
20	Pv24_Novel	136.065	-0.474712	0.244881	-1.93854	0.0525572	0.114845	152.157	92.3902	98.9504	118.196	147.238	169.433	184.266	125.889
21	Pv37_miR156	1770.2	-0.436764	0.235306	-1.85615	0.0634317	0.129884	1372.52	1236.88	2158.06	1247.46	2043.21	2231.09	1701.13	2171.25
22	Pv25_miR156	93.5827	-0.420454	0.242916	-1.73086	0.0834762	0.163158	52.7891	84.512	101.778	75.4744	110.995	102.587	106.821	113.706
23	Pv9_miR160	74.3579	0.382349	0.268983	1.42147	0.155182	0.290122	86.9467	108.863	71.6213	68.3542	74.7517	68.8322	66.7632	48.7312
24	Pv28_miR396	56.3171	0.327122	0.249506	1.31108	0.189831	0.340114	65.21	68.0393	53.7159	64.0821	51.3446	52.9479	49.8498	45.3471
25	Pv27_miR166	3238.87	0.366041	0.287002	1.2754	0.202169	0.347731	1853.83	3825.24	4831.61	4074.19	2456.24	2613.64	2610.89	3645.36
26	Pv78_miR479	149.87	0.21939	0.202391	1.08399	0.278368	0.444608	173.893	171.889	150.782	149.525	127.607	156.196	137.087	131.98
27	Pv62_Novel	468.109	0.264904	0.244787	1.08218	0.279173	0.444608	624.153	472.694	343.028	608.068	363.188	391.152	524.313	418.276
28	Pv99_miR156	213.992	-0.233012	0.242569	-0.9606	0.336753	0.496649	142.841	185.497	274.234	179.43	241.622	212.453	209.191	266.668
29	Pv135_miR167	107.849	-0.252693	0.263882	-0.957597	0.338266	0.496649	83.8414	83.7958	129.107	95.4111	122.321	105.234	90.7979	152.285
30	Pv61_Novel	503.593	0.272359	0.289312	0.941401	0.346499	0.496649	853.941	473.41	368.473	514.081	449.266	354.751	619.562	395.264
31	Pv49_miR159	1450.04	-0.166597	0.222345	-0.749272	0.453693	0.588998	1105.46	1297.04	1864.98	1193.35	1614.34	1444.82	1336.15	1744.17
32	Pv12_miR166	747.5	0.155466	0.213125	0.729461	0.46572	0.588998	624.153	797.134	810.451	915.661	595.749	671.114	670.302	895.436
33	Pv13_miR167	184.106	-0.194577	0.251984	-0.772179	0.440008	0.588998	145.946	201.969	207.325	128.164	200.848	199.878	147.769	240.949
34	Pv42_miR319	280.893	0.193578	0.257916	0.750544	0.452927	0.588998	267.051	267.144	310.045	354.587	221.99	336.881	172.694	316.753
35	Pv5_miR164	232.031	-0.145248	0.206896	-0.702032	0.482659	0.592981	198.735	251.387	246.905	180.854	261.254	241.575	216.313	259.223
36	Pv109_Novel	232.288	-0.504191	0.837362	-0.602119	0.547095	0.653475	344.681	77.35	147.012	200.79	101.934	76.7744	745.967	163.791
37	Pv2_miR164	111.409	-0.122255	0.246621	-0.49572	0.620092	0.720647	127.315	102.417	124.395	74.0504	126.096	102.587	130.856	103.554
38	Pv53_miR168	1052.89	-0.0846438	0.256845	-0.329552	0.741739	0.839336	782.52	815.04	1552.11	934.174	1140.91	886.877	1203.52	1107.96
39	Pv133_miR167	1582.3	0.073474	0.278504	0.263816	0.791921	0.873144	922.256	1667.32	2267.38	1627.68	1577.34	1491.81	1175.03	1929.62
40	Pv8_miR167	1650.07	0.0640779	0.274523	0.233415	0.815439	0.876597	981.255	1732.5	2351.25	1676.1	1655.86	1563.95	1232.89	2006.78
41	Pv74_miR162	2098.94	-0.0317441	0.208125	-0.152524	0.878774	0.921641	2018.41	1771.17	2424.76	2089.08	2518.15	1847.88	1720.71	2401.36
42	Pv87_miR164	112.262	-0.00486907	0.26686	-0.0182458	0.985443	0.985443	68.3152	108.147	139.473	128.164	100.424	107.219	98.8095	147.547
43	Pv71_Novel	78.4013	0.0113706	0.360416	0.0315485	0.974832	0.985443	80.7362	48.7018	125.337	59.8099	49.0794	64.8611	120.174	78.5114
44	Pv1_miR11341	3.73736	-0.0334364	0.720096	-0.0464332	0.962965	NA	0	3.58102	4.71192	5.69618	4.53041	3.97109	2.67053	4.73775
45	Pv111_miR156	40.0489	-0.977897	0.320229	-3.05374	0.00226004	NA	34.1576	26.4995	27.3292	21.3607	67.2011	47.6531	59.6418	36.5484
46	Pv16_miR156	15.6085	-0.356386	0.422806	-0.842907	0.39928	NA	18.6314	13.6079	8.48146	15.6645	10.571	20.5173	20.474	16.9206
47	Pv41_miR156	17.4521	0.093467	0.468908	0.199329	0.842005	NA	18.6314	20.0537	19.7901	12.8164	12.8362	9.26588	34.7168	11.506
48	Pv58_miR156	18.7619	-0.0913109	0.440082	-0.207486	0.83563	NA	34.1576	13.6079	17.9053	9.96832	18.8767	21.1791	24.9249	9.47551
49	Pv69_miR156	37.6726	0.134091	0.322277	0.416074	0.677356	NA	49.6838	48.7018	29.2139	31.329	33.223	47.6531	33.8267	27.7497
50	Pv75_miR156	26.3789	-0.0880958	0.442129	-0.199254	0.842064	NA	12.421	40.8236	15.0782	31.329	20.3868	28.4595	46.2891	16.2437
